# Supplementary material for: Genomic characteristics and comparative genomics analysis of the endophytic fungus Sarocladium brachiariae
Source: BMC Genomics. 2019 Oct 28;20:782. doi: 10.1186/s12864-019-6095-1 (PMC6819638; doi:10.1186/s12864-019-6095-1)
Supplement: Supplementary file 2 — Additional file 2: Table S1.1. BUSCO analysis of S. brachiariae scaffolds assembly; Table S1.2. Statistics of RNAseq data; Table S1.3. Mapping rate of NGS data; Table 2. RNA statistics of S. brachiariae; Table S3. Repeative sequence statistic of S. brachiariae; Table S4. Gene annotation statistic of S. brachiariae; Table S5.1. KOG distribution of predicted proteins from S. brachiariae; Table S5.2. KOG distribution of predicted proteins from S. oryzae; Table S6.1. Secreated proteins of S. brachiariae and S. oryzae; Table S6.2. CAZymes distribution of predicted proteins from S. brachiariae; Table S6.3. CAZymes distribution of predicted proteins from S. oryzae; Table S7.1. SM Clusters coordinates of S. brachiariae scaffolds assembly; Table S7.2. SM Clusters coordinates of S. oryzae scaffolds assembly; Table S8. Cytochrome P450 distribution of predicted proteins from S. brachiariae; Table S9. Genes chosen for PCR validation of in silico gene prediction result of S. brachiariae and primers design. [file 12864_2019_6095_MOESM2_ESM.xlsx]

## Sheet: Table S1
	Supplementary Table 1.1 BUSCO analysis of S. brachiariae scaffolds assembly
	Type					Number		Percent(%)
	Complete BUSCOs (C)					1287		97.8
	Complete and single-copy BUSCOs (S)					1284		97.6
	Complete and duplicated BUSCOs (D)					3		0.2
	Fragmented BUSCOs (F)					10		0.8
	Missing BUSCOs (M)					18		1.4
	Total BUSCO groups searched					1315		-
		Supplementary Table 1.2 Statistics of RNAseq data
		Sample	Read Length (bp)	Clean reads	Clean Bases (bp)	Q30 Rate
		S. brachiariae	150	93212574	13889709506	0.93
		Supplementary Table 1.3 Mapping rate of NGS data
		Sample	Total pairs	Total mapped pairs	Uniquely mapped pairs	Multi mapped pairs
		S. brachiariae	46606287	41,677,074 (89.4%)	29,224,720 (62.7%)	12,452,354 (26.7%)

## Sheet: Table S2
				Supplementary Table 2. RNA statistics of S. brachiariae
	Type		Copy Number	Avverage Length(bp)	Total length(bp)	Percentage of Genome(%)
	rRNA	rRNA	55	1612.47	886,86	0.27834
		18S	14	2294.79	32.127	0.10083
		28S	13	4101.08	53.314	0.167325
		5.8S	13	154.00	2.002	0.006283
		5S	28	115.89	3.245	0.100184
	snRNA	snRNA	24	113.08	2.714	0.008518
		CD-box	18	103.00	1.854	0.005819
		HACA-box	0	0	0	0
		splicing	6	143.33	860	0.002699
	miRNA		1	85	85	0.000267
	tRNA		148	85.01	12.581	0.039485

## Sheet: Table S3
			Supplementary Table 3. Repeative sequence statistic of S. brachiariae
	Method	Number of elements	Length occupied (bp)	Percentage of genome (%)
	RepeatMasker	710	113,896	0.36
	RepeatProteinMask	159	94,583	0.30
	TRF	3,465	176,310	0.55
	RepeatModeler	414	162,975	0.51
	LTRfinder	5	26,100	0.08
	Total	4,753	441,724	1.39

## Sheet: Table S4
		Supplementary Table 4. Gene annotation statistic of S. brachiariae
	Database	Number	Percent (%)
	KOG	3,081	31.11
	GO	5,443	54.96
	KEGG	2,999	30.28
	NR	9,464	95.57
	Swiss-Prot	6,919	69.87
	Total	9,474	95.67

## Sheet: Table S5
	Supplementary Table 5.1 KOG distribution of predicted proteins from S. brachiariae							Supplementary Table 5.2 KOG distribution of predicted proteins from S. oryzae
	Classification flag	Feature	Protein number	Protein list				Classification flag	Feature	Protein number	Protein list
	A	RNA processing and modification	94	WHWLZ0196-RAWHWLZ0293-RA,WHWLZ0443-RA,WHWLZ0469-RA,WHWLZ0769-RA,WHWLZ0885-RA,WHWLZ0943-RA,WHWLZ0964-RA,WHWLZ0997-RA,WHWLZ1101-RA,WHWLZ1143-RA,WHWLZ1189-RA,WHWLZ1288-RA,WHWLZ1715-RA,WHWLZ1811-RA,WHWLZ1846-RA,WHWLZ1927-RA,WHWLZ2072-RA,WHWLZ2093-RA,WHWLZ2116-RA,WHWLZ2148-RA,WHWLZ2297-RA,WHWLZ2379-RA,WHWLZ2492-RA,WHWLZ2570-RA,WHWLZ2725-RA,WHWLZ2770-RA,WHWLZ2783-RA,WHWLZ2812-RA,WHWLZ3320-RA,WHWLZ3500-…				A	RNA processing and modification	93	evm.model.BCHE01000001.1.1030evm.model.BCHE01000001.1.1151,evm.model.BCHE01000001.1.1535,evm.model.BCHE01000001.1.284,evm.model.BCHE01000001.1.366,evm.model.BCHE01000001.1.506,evm.model.BCHE01000001.1.527,evm.model.BCHE01000001.1.559,evm.model.BCHE01000001.1.691,evm.model.BCHE01000001.1.696,evm.model.BCHE01000001.1.729,evm.model.BCHE01000001.1.761,evm.model.BCHE01000002.1.1028,evm.model.BCHE01000…
	B	Chromatin structure and dynamics	45	WHWLZ0136-RAWHWLZ0639-RA,WHWLZ0766-RA,WHWLZ0801-RA,WHWLZ0870-RA,WHWLZ1117-RA,WHWLZ1521-RA,WHWLZ1522-RA,WHWLZ2144-RA,WHWLZ2637-RA,WHWLZ2672-RA,WHWLZ2689-RA,WHWLZ2907-RA,WHWLZ3494-RA,WHWLZ3538-RA,WHWLZ3686-RA,WHWLZ3878-RA,WHWLZ3913-RA,WHWLZ4383-RA,WHWLZ4547-RA,WHWLZ4588-RA,WHWLZ4671-RA,WHWLZ4875-RA,WHWLZ4957-RA,WHWLZ5100-RA,WHWLZ5287-RA,WHWLZ5568-RA,WHWLZ5604-RA,WHWLZ5719-RA,WHWLZ6241-RA,WHWLZ6476-…				B	Chromatin structure and dynamics	43	evm.model.BCHE01000001.1.1270evm.model.BCHE01000001.1.1423,evm.model.BCHE01000001.1.1495,evm.model.BCHE01000001.1.1506,evm.model.BCHE01000001.1.224,evm.model.BCHE01000001.1.382,evm.model.BCHE01000001.1.705,evm.model.BCHE01000002.1.194,evm.model.BCHE01000002.1.213,evm.model.BCHE01000002.1.248,evm.model.BCHE01000002.1.762,evm.model.BCHE01000003.1.259,evm.model.BCHE01000003.1.483,evm.model.BCHE01000…
	C	Energy production and conversion	212	WHWLZ0051-RAWHWLZ0108-RA,WHWLZ0143-RA,WHWLZ0385-RA,WHWLZ0391-RA,WHWLZ0394-RA,WHWLZ0585-RA,WHWLZ0669-RA,WHWLZ0707-RA,WHWLZ0753-RA,WHWLZ0772-RA,WHWLZ0775-RA,WHWLZ0776-RA,WHWLZ0778-RA,WHWLZ0786-RA,WHWLZ0809-RA,WHWLZ0860-RA,WHWLZ0909-RA,WHWLZ0945-RA,WHWLZ0967-RA,WHWLZ1151-RA,WHWLZ1152-RA,WHWLZ1188-RA,WHWLZ1201-RA,WHWLZ1459-RA,WHWLZ1545-RA,WHWLZ1565-RA,WHWLZ1600-RA,WHWLZ1614-RA,WHWLZ1635-RA,WHWLZ1636-…				C	Energy production and conversion	238	evm.model.BCHE01000001.1.1019evm.model.BCHE01000001.1.1101,evm.model.BCHE01000001.1.1118,evm.model.BCHE01000001.1.1197,evm.model.BCHE01000001.1.1224,evm.model.BCHE01000001.1.1264,evm.model.BCHE01000001.1.1281,evm.model.BCHE01000001.1.1332,evm.model.BCHE01000001.1.1368,evm.model.BCHE01000001.1.1373,evm.model.BCHE01000001.1.1422,evm.model.BCHE01000001.1.1469,evm.model.BCHE01000001.1.1500,evm.model.…
	D	Cell cycle control, cell division, chromosome partitioning	62	WHWLZ0111-RAWHWLZ0229-RA,WHWLZ0437-RA,WHWLZ0766-RA,WHWLZ1077-RA,WHWLZ1175-RA,WHWLZ1224-RA,WHWLZ1401-RA,WHWLZ1458-RA,WHWLZ1913-RA,WHWLZ2190-RA,WHWLZ2386-RA,WHWLZ2581-RA,WHWLZ2651-RA,WHWLZ2654-RA,WHWLZ2977-RA,WHWLZ3026-RA,WHWLZ3094-RA,WHWLZ3345-RA,WHWLZ3686-RA,WHWLZ3809-RA,WHWLZ3862-RA,WHWLZ3875-RA,WHWLZ3878-RA,WHWLZ3955-RA,WHWLZ3977-RA,WHWLZ4394-RA,WHWLZ4725-RA,WHWLZ4784-RA,WHWLZ5509-RA,WHWLZ5623-…				D	Cell cycle control, cell division, chromosome partitioning	65	evm.model.BCHE01000001.1.1018evm.model.BCHE01000001.1.1155,evm.model.BCHE01000001.1.1320,evm.model.BCHE01000001.1.310,evm.model.BCHE01000001.1.666,evm.model.BCHE01000001.1.733,evm.model.BCHE01000001.1.746,evm.model.BCHE01000001.1.795,evm.model.BCHE01000001.1.961,evm.model.BCHE01000002.1.1088,evm.model.BCHE01000002.1.145,evm.model.BCHE01000002.1.234,evm.model.BCHE01000002.1.237,evm.model.BCHE01000…
	E	Amino acid transport and metabolism	194	WHWLZ0015-RAWHWLZ0073-RA,WHWLZ0095-RA,WHWLZ0206-RA,WHWLZ0304-RA,WHWLZ0370-RA,WHWLZ0375-RA,WHWLZ0520-RA,WHWLZ0560-RA,WHWLZ0562-RA,WHWLZ0620-RA,WHWLZ0637-RA,WHWLZ0679-RA,WHWLZ0855-RA,WHWLZ0931-RA,WHWLZ0932-RA,WHWLZ1245-RA,WHWLZ1282-RA,WHWLZ1285-RA,WHWLZ1289-RA,WHWLZ1368-RA,WHWLZ1403-RA,WHWLZ1427-RA,WHWLZ1428-RA,WHWLZ1475-RA,WHWLZ1481-RA,WHWLZ1544-RA,WHWLZ1638-RA,WHWLZ1665-RA,WHWLZ1690-RA,WHWLZ1694-…				E	Amino acid transport and metabolism	183	evm.model.BCHE01000001.1.10evm.model.BCHE01000001.1.1033,evm.model.BCHE01000001.1.1039,evm.model.BCHE01000001.1.105,evm.model.BCHE01000001.1.1093,evm.model.BCHE01000001.1.1095,evm.model.BCHE01000001.1.1129,evm.model.BCHE01000001.1.118,evm.model.BCHE01000001.1.1221,evm.model.BCHE01000001.1.1433,evm.model.BCHE01000001.1.1447,evm.model.BCHE01000001.1.1620,evm.model.BCHE01000001.1.1622,evm.model.BCHE…
	F	Nucleotide transport and metabolism	44	WHWLZ0290-RAWHWLZ0500-RA,WHWLZ0648-RA,WHWLZ0781-RA,WHWLZ0872-RA,WHWLZ0900-RA,WHWLZ1053-RA,WHWLZ1173-RA,WHWLZ1241-RA,WHWLZ1331-RA,WHWLZ1427-RA,WHWLZ1428-RA,WHWLZ1488-RA,WHWLZ1555-RA,WHWLZ1800-RA,WHWLZ1976-RA,WHWLZ2458-RA,WHWLZ2830-RA,WHWLZ2832-RA,WHWLZ3087-RA,WHWLZ3747-RA,WHWLZ3791-RA,WHWLZ4577-RA,WHWLZ4773-RA,WHWLZ4774-RA,WHWLZ4777-RA,WHWLZ4928-RA,WHWLZ5190-RA,WHWLZ5549-RA,WHWLZ5579-RA,WHWLZ5944-…				F	Nucleotide transport and metabolism	35	evm.model.BCHE01000001.1.1045evm.model.BCHE01000001.1.1188,evm.model.BCHE01000001.1.1457,evm.model.BCHE01000001.1.234,evm.model.BCHE01000001.1.465,evm.model.BCHE01000001.1.744,evm.model.BCHE01000001.1.799,evm.model.BCHE01000001.1.821,evm.model.BCHE01000001.1.890,evm.model.BCHE01000001.1.899,evm.model.BCHE01000001.1.987,evm.model.BCHE01000002.1.1080,evm.model.BCHE01000002.1.436,evm.model.BCHE01000…
	G	Carbohydrate transport and metabolism	207	WHWLZ0047-RAWHWLZ0160-RA,WHWLZ0223-RA,WHWLZ0498-RA,WHWLZ0512-RA,WHWLZ0726-RA,WHWLZ0741-RA,WHWLZ0816-RA,WHWLZ0879-RA,WHWLZ0924-RA,WHWLZ0954-RA,WHWLZ1090-RA,WHWLZ1269-RA,WHWLZ1282-RA,WHWLZ1363-RA,WHWLZ1421-RA,WHWLZ1457-RA,WHWLZ1497-RA,WHWLZ1558-RA,WHWLZ1559-RA,WHWLZ1586-RA,WHWLZ1603-RA,WHWLZ1618-RA,WHWLZ1676-RA,WHWLZ1746-RA,WHWLZ1752-RA,WHWLZ1758-RA,WHWLZ1803-RA,WHWLZ1828-RA,WHWLZ1830-RA,WHWLZ1898-…				G	Carbohydrate transport and metabolism	195	evm.model.BCHE01000001.1.1016evm.model.BCHE01000001.1.1055,evm.model.BCHE01000001.1.1085,evm.model.BCHE01000001.1.1126,evm.model.BCHE01000001.1.1247,evm.model.BCHE01000001.1.1252,evm.model.BCHE01000001.1.1319,evm.model.BCHE01000001.1.1331,evm.model.BCHE01000001.1.1343,evm.model.BCHE01000001.1.1352,evm.model.BCHE01000001.1.151,evm.model.BCHE01000001.1.1537,evm.model.BCHE01000001.1.1570,evm.model.B…
	H	Coenzyme transport and metabolism	61	WHWLZ0026-RAWHWLZ0086-RA,WHWLZ0087-RA,WHWLZ0211-RA,WHWLZ0325-RA,WHWLZ0436-RA,WHWLZ0778-RA,WHWLZ0782-RA,WHWLZ0803-RA,WHWLZ0871-RA,WHWLZ0935-RA,WHWLZ0936-RA,WHWLZ1485-RA,WHWLZ1493-RA,WHWLZ1545-RA,WHWLZ1887-RA,WHWLZ1892-RA,WHWLZ1984-RA,WHWLZ2024-RA,WHWLZ2041-RA,WHWLZ2138-RA,WHWLZ2156-RA,WHWLZ2252-RA,WHWLZ2312-RA,WHWLZ2700-RA,WHWLZ2720-RA,WHWLZ2974-RA,WHWLZ3165-RA,WHWLZ3256-RA,WHWLZ3554-RA,WHWLZ3586-…				H	Coenzyme transport and metabolism	59	evm.model.BCHE01000001.1.1043evm.model.BCHE01000001.1.1050,evm.model.BCHE01000001.1.1327,evm.model.BCHE01000001.1.1581,evm.model.BCHE01000001.1.1589,evm.model.BCHE01000001.1.1666,evm.model.BCHE01000001.1.28,evm.model.BCHE01000001.1.347,evm.model.BCHE01000001.1.384,evm.model.BCHE01000001.1.499,evm.model.BCHE01000001.1.791,evm.model.BCHE01000002.1.161,evm.model.BCHE01000002.1.181,evm.model.BCHE0100…
	I	Lipid transport and metabolism	243	WHWLZ0021-RAWHWLZ0146-RA,WHWLZ0147-RA,WHWLZ0163-RA,WHWLZ0166-RA,WHWLZ0182-RA,WHWLZ0278-RA,WHWLZ0284-RA,WHWLZ0354-RA,WHWLZ0361-RA,WHWLZ0410-RA,WHWLZ0422-RA,WHWLZ0531-RA,WHWLZ0588-RA,WHWLZ0622-RA,WHWLZ0645-RA,WHWLZ0657-RA,WHWLZ0681-RA,WHWLZ0714-RA,WHWLZ0763-RA,WHWLZ0795-RA,WHWLZ0818-RA,WHWLZ0833-RA,WHWLZ0858-RA,WHWLZ0881-RA,WHWLZ0890-RA,WHWLZ0915-RA,WHWLZ0933-RA,WHWLZ1016-RA,WHWLZ1070-RA,WHWLZ1253-…				I	Lipid transport and metabolism	267	evm.model.BCHE01000001.1.1098evm.model.BCHE01000001.1.1116,evm.model.BCHE01000001.1.116,evm.model.BCHE01000001.1.1210,evm.model.BCHE01000001.1.1294,evm.model.BCHE01000001.1.1369,evm.model.BCHE01000001.1.1375,evm.model.BCHE01000001.1.1383,evm.model.BCHE01000001.1.1399,evm.model.BCHE01000001.1.1416,evm.model.BCHE01000001.1.1463,evm.model.BCHE01000001.1.1561,evm.model.BCHE01000001.1.1616,evm.model.B…
	J	Translation, ribosomal structure and biogenesis	190	WHWLZ0117-RAWHWLZ0198-RA,WHWLZ0205-RA,WHWLZ0294-RA,WHWLZ0308-RA,WHWLZ0329-RA,WHWLZ0375-RA,WHWLZ0377-RA,WHWLZ0405-RA,WHWLZ0495-RA,WHWLZ0559-RA,WHWLZ0609-RA,WHWLZ0616-RA,WHWLZ0631-RA,WHWLZ0799-RA,WHWLZ0830-RA,WHWLZ0834-RA,WHWLZ0837-RA,WHWLZ0929-RA,WHWLZ0959-RA,WHWLZ0962-RA,WHWLZ0991-RA,WHWLZ1039-RA,WHWLZ1104-RA,WHWLZ1114-RA,WHWLZ1130-RA,WHWLZ1216-RA,WHWLZ1313-RA,WHWLZ1391-RA,WHWLZ1417-RA,WHWLZ1431-…				J	Translation, ribosomal structure and biogenesis	171	evm.model.BCHE01000001.1.1023evm.model.BCHE01000001.1.1038,evm.model.BCHE01000001.1.1049,evm.model.BCHE01000001.1.1063,evm.model.BCHE01000001.1.1077,evm.model.BCHE01000001.1.1083,evm.model.BCHE01000001.1.1179,evm.model.BCHE01000001.1.1243,evm.model.BCHE01000001.1.1300,evm.model.BCHE01000001.1.1335,evm.model.BCHE01000001.1.1483,evm.model.BCHE01000001.1.1503,evm.model.BCHE01000001.1.1518,evm.model.…
	K	Transcription	125	WHWLZ0140-RAWHWLZ0300-RA,WHWLZ0363-RA,WHWLZ0371-RA,WHWLZ0465-RA,WHWLZ0527-RA,WHWLZ0528-RA,WHWLZ0585-RA,WHWLZ0661-RA,WHWLZ0675-RA,WHWLZ0804-RA,WHWLZ0822-RA,WHWLZ0968-RA,WHWLZ1065-RA,WHWLZ1206-RA,WHWLZ1219-RA,WHWLZ1379-RA,WHWLZ1423-RA,WHWLZ1524-RA,WHWLZ1960-RA,WHWLZ1973-RA,WHWLZ2057-RA,WHWLZ2118-RA,WHWLZ2288-RA,WHWLZ2482-RA,WHWLZ2511-RA,WHWLZ2558-RA,WHWLZ2581-RA,WHWLZ2587-RA,WHWLZ2668-RA,WHWLZ2705-…				K	Transcription	118	evm.model.BCHE01000001.1.1149evm.model.BCHE01000001.1.1235,evm.model.BCHE01000001.1.1270,evm.model.BCHE01000001.1.1337,evm.model.BCHE01000001.1.1423,evm.model.BCHE01000001.1.1495,evm.model.BCHE01000001.1.1497,evm.model.BCHE01000001.1.1546,evm.model.BCHE01000001.1.1759,evm.model.BCHE01000001.1.249,evm.model.BCHE01000001.1.265,evm.model.BCHE01000001.1.385,evm.model.BCHE01000001.1.531,evm.model.BCHE…
	L	Replication, recombination and repair	71	WHWLZ0140-RAWHWLZ0276-RA,WHWLZ0300-RA,WHWLZ0348-RA,WHWLZ0465-RA,WHWLZ0527-RA,WHWLZ0528-RA,WHWLZ0822-RA,WHWLZ0904-RA,WHWLZ0908-RA,WHWLZ0993-RA,WHWLZ1036-RA,WHWLZ1118-RA,WHWLZ1321-RA,WHWLZ1372-RA,WHWLZ1478-RA,WHWLZ1658-RA,WHWLZ1659-RA,WHWLZ1761-RA,WHWLZ2117-RA,WHWLZ2188-RA,WHWLZ2211-RA,WHWLZ2482-RA,WHWLZ2803-RA,WHWLZ2851-RA,WHWLZ2989-RA,WHWLZ3227-RA,WHWLZ3248-RA,WHWLZ3279-RA,WHWLZ3282-RA,WHWLZ3419-…				L	Replication, recombination and repair	77	evm.model.BCHE01000001.1.1036evm.model.BCHE01000001.1.1234,evm.model.BCHE01000001.1.1274,evm.model.BCHE01000001.1.1410,evm.model.BCHE01000001.1.1480,evm.model.BCHE01000001.1.1707,evm.model.BCHE01000001.1.470,evm.model.BCHE01000001.1.475,evm.model.BCHE01000001.1.556,evm.model.BCHE01000001.1.617,evm.model.BCHE01000001.1.706,evm.model.BCHE01000001.1.73,evm.model.BCHE01000001.1.888,evm.model.BCHE0100…
	M	Cell wall/membrane/envelope biogenesis	55	WHWLZ0340-RAWHWLZ0924-RA,WHWLZ0973-RA,WHWLZ1413-RA,WHWLZ1703-RA,WHWLZ1924-RA,WHWLZ2034-RA,WHWLZ2141-RA,WHWLZ2299-RA,WHWLZ2497-RA,WHWLZ2718-RA,WHWLZ2765-RA,WHWLZ2766-RA,WHWLZ2771-RA,WHWLZ2950-RA,WHWLZ3306-RA,WHWLZ3346-RA,WHWLZ3348-RA,WHWLZ3452-RA,WHWLZ3631-RA,WHWLZ3790-RA,WHWLZ4220-RA,WHWLZ4391-RA,WHWLZ4911-RA,WHWLZ5042-RA,WHWLZ5111-RA,WHWLZ5219-RA,WHWLZ6359-RA,WHWLZ6644-RA,WHWLZ7599-RA,WHWLZ7681-…				M	Cell wall/membrane/envelope biogenesis	59	evm.model.BCHE01000001.1.1158evm.model.BCHE01000001.1.1258,evm.model.BCHE01000001.1.1473,evm.model.BCHE01000001.1.1600,evm.model.BCHE01000001.1.1665,evm.model.BCHE01000001.1.1767,evm.model.BCHE01000001.1.489,evm.model.BCHE01000001.1.536,evm.model.BCHE01000001.1.973,evm.model.BCHE01000002.1.1190,evm.model.BCHE01000002.1.121,evm.model.BCHE01000002.1.125,evm.model.BCHE01000002.1.126,evm.model.BCHE01…
	N	Cell motility	2	WHWLZ1783-RAWHWLZ8127-RA,				N	Cell motility	2	evm.model.BCHE01000001.1.168evm.model.BCHE01000002.1.1092,
	O	Posttranslational modification, protein turnover, chaperones	296	WHWLZ0019-RAWHWLZ0214-RA,WHWLZ0228-RA,WHWLZ0238-RA,WHWLZ0245-RA,WHWLZ0254-RA,WHWLZ0291-RA,WHWLZ0300-RA,WHWLZ0319-RA,WHWLZ0351-RA,WHWLZ0392-RA,WHWLZ0403-RA,WHWLZ0452-RA,WHWLZ0462-RA,WHWLZ0467-RA,WHWLZ0472-RA,WHWLZ0513-RA,WHWLZ0550-RA,WHWLZ0600-RA,WHWLZ0637-RA,WHWLZ0644-RA,WHWLZ0821-RA,WHWLZ0824-RA,WHWLZ0839-RA,WHWLZ0902-RA,WHWLZ0912-RA,WHWLZ0921-RA,WHWLZ0932-RA,WHWLZ1032-RA,WHWLZ1071-RA,WHWLZ1107-…				O	Posttranslational modification, protein turnover, chaperones	288	evm.model.BCHE01000001.1.1008evm.model.BCHE01000001.1.1013,evm.model.BCHE01000001.1.1014,evm.model.BCHE01000001.1.1018,evm.model.BCHE01000001.1.1044,evm.model.BCHE01000001.1.1089,evm.model.BCHE01000001.1.11,evm.model.BCHE01000001.1.1125,evm.model.BCHE01000001.1.114,evm.model.BCHE01000001.1.1181,evm.model.BCHE01000001.1.1242,evm.model.BCHE01000001.1.1251,evm.model.BCHE01000001.1.1342,evm.model.BCH…
	P	Inorganic ion transport and metabolism	104	WHWLZ0005-RAWHWLZ0096-RA,WHWLZ0271-RA,WHWLZ0291-RA,WHWLZ0339-RA,WHWLZ0537-RA,WHWLZ0659-RA,WHWLZ0705-RA,WHWLZ0820-RA,WHWLZ0882-RA,WHWLZ1161-RA,WHWLZ1180-RA,WHWLZ1300-RA,WHWLZ1348-RA,WHWLZ1373-RA,WHWLZ1380-RA,WHWLZ1406-RA,WHWLZ1765-RA,WHWLZ1893-RA,WHWLZ1998-RA,WHWLZ2043-RA,WHWLZ2051-RA,WHWLZ2171-RA,WHWLZ2182-RA,WHWLZ2191-RA,WHWLZ2241-RA,WHWLZ2466-RA,WHWLZ2491-RA,WHWLZ2522-RA,WHWLZ2523-RA,WHWLZ2553-…				P	Inorganic ion transport and metabolism	114	evm.model.BCHE01000001.1.11evm.model.BCHE01000001.1.1135,evm.model.BCHE01000001.1.1291,evm.model.BCHE01000001.1.1312,evm.model.BCHE01000001.1.1456,evm.model.BCHE01000001.1.1477,evm.model.BCHE01000001.1.1522,evm.model.BCHE01000001.1.1648,evm.model.BCHE01000001.1.1705,evm.model.BCHE01000001.1.23,evm.model.BCHE01000001.1.247,evm.model.BCHE01000001.1.298,evm.model.BCHE01000001.1.399,evm.model.BCHE010…
	Q	Secondary metabolites biosynthesis, transport and catabolism	209	WHWLZ0146-RAWHWLZ0149-RA,WHWLZ0150-RA,WHWLZ0173-RA,WHWLZ0178-RA,WHWLZ0219-RA,WHWLZ0253-RA,WHWLZ0266-RA,WHWLZ0322-RA,WHWLZ0453-RA,WHWLZ0518-RA,WHWLZ0555-RA,WHWLZ0618-RA,WHWLZ0622-RA,WHWLZ0652-RA,WHWLZ0654-RA,WHWLZ0657-RA,WHWLZ0677-RA,WHWLZ0780-RA,WHWLZ0826-RA,WHWLZ0853-RA,WHWLZ0859-RA,WHWLZ0910-RA,WHWLZ0916-RA,WHWLZ1029-RA,WHWLZ1197-RA,WHWLZ1213-RA,WHWLZ1253-RA,WHWLZ1260-RA,WHWLZ1265-RA,WHWLZ1380-…				Q	Secondary metabolites biosynthesis, transport and catabolism	262	evm.model.BCHE01000001.1.1evm.model.BCHE01000001.1.1121,evm.model.BCHE01000001.1.1130,evm.model.BCHE01000001.1.1170,evm.model.BCHE01000001.1.1207,evm.model.BCHE01000001.1.1211,evm.model.BCHE01000001.1.1214,evm.model.BCHE01000001.1.1217,evm.model.BCHE01000001.1.1228,evm.model.BCHE01000001.1.1244,evm.model.BCHE01000001.1.1291,evm.model.BCHE01000001.1.1321,evm.model.BCHE01000001.1.1323,evm.model.BCH…
	R	General function prediction only	624	WHWLZ0017-RAWHWLZ0024-RA,WHWLZ0054-RA,WHWLZ0069-RA,WHWLZ0084-RA,WHWLZ0097-RA,WHWLZ0098-RA,WHWLZ0101-RA,WHWLZ0103-RA,WHWLZ0125-RA,WHWLZ0144-RA,WHWLZ0161-RA,WHWLZ0163-RA,WHWLZ0166-RA,WHWLZ0182-RA,WHWLZ0200-RA,WHWLZ0203-RA,WHWLZ0214-RA,WHWLZ0216-RA,WHWLZ0231-RA,WHWLZ0244-RA,WHWLZ0248-RA,WHWLZ0249-RA,WHWLZ0262-RA,WHWLZ0291-RA,WHWLZ0295-RA,WHWLZ0310-RA,WHWLZ0311-RA,WHWLZ0316-RA,WHWLZ0384-RA,WHWLZ0385-…				R	General function prediction only	617	evm.model.BCHE01000001.1.1007evm.model.BCHE01000001.1.103,evm.model.BCHE01000001.1.1032,evm.model.BCHE01000001.1.104,evm.model.BCHE01000001.1.1066,evm.model.BCHE01000001.1.1074,evm.model.BCHE01000001.1.11,evm.model.BCHE01000001.1.1114,evm.model.BCHE01000001.1.1134,evm.model.BCHE01000001.1.1157,evm.model.BCHE01000001.1.1192,evm.model.BCHE01000001.1.1203,evm.model.BCHE01000001.1.1207,evm.model.BCHE…
	S	Function unknown	178	WHWLZ0099-RAWHWLZ0142-RA,WHWLZ0157-RA,WHWLZ0212-RA,WHWLZ0270-RA,WHWLZ0367-RA,WHWLZ0448-RA,WHWLZ0460-RA,WHWLZ0581-RA,WHWLZ0627-RA,WHWLZ0715-RA,WHWLZ0841-RA,WHWLZ0867-RA,WHWLZ0873-RA,WHWLZ0975-RA,WHWLZ0995-RA,WHWLZ1004-RA,WHWLZ1119-RA,WHWLZ1159-RA,WHWLZ1168-RA,WHWLZ1218-RA,WHWLZ1268-RA,WHWLZ1342-RA,WHWLZ1531-RA,WHWLZ1640-RA,WHWLZ1681-RA,WHWLZ1792-RA,WHWLZ1822-RA,WHWLZ1832-RA,WHWLZ1849-RA,WHWLZ1854-…				S	Function unknown	178	evm.model.BCHE01000001.1.1062evm.model.BCHE01000001.1.1110,evm.model.BCHE01000001.1.1209,evm.model.BCHE01000001.1.1241,evm.model.BCHE01000001.1.140,evm.model.BCHE01000001.1.1431,evm.model.BCHE01000001.1.1472,evm.model.BCHE01000001.1.1475,evm.model.BCHE01000001.1.1587,evm.model.BCHE01000001.1.1676,evm.model.BCHE01000001.1.1708,evm.model.BCHE01000001.1.213,evm.model.BCHE01000001.1.311,evm.model.BCH…
	T	Signal transduction mechanisms	221	WHWLZ0013-RAWHWLZ0028-RA,WHWLZ0125-RA,WHWLZ0136-RA,WHWLZ0233-RA,WHWLZ0246-RA,WHWLZ0401-RA,WHWLZ0502-RA,WHWLZ0525-RA,WHWLZ0574-RA,WHWLZ0584-RA,WHWLZ0666-RA,WHWLZ0705-RA,WHWLZ0754-RA,WHWLZ0765-RA,WHWLZ0789-RA,WHWLZ0842-RA,WHWLZ0901-RA,WHWLZ0913-RA,WHWLZ0923-RA,WHWLZ0949-RA,WHWLZ0971-RA,WHWLZ0977-RA,WHWLZ0990-RA,WHWLZ1003-RA,WHWLZ1036-RA,WHWLZ1068-RA,WHWLZ1078-RA,WHWLZ1097-RA,WHWLZ1117-RA,WHWLZ1138-…				T	Signal transduction mechanisms	219	evm.model.BCHE01000001.1.1024evm.model.BCHE01000001.1.1085,evm.model.BCHE01000001.1.1105,evm.model.BCHE01000001.1.114,evm.model.BCHE01000001.1.1144,evm.model.BCHE01000001.1.117,evm.model.BCHE01000001.1.1182,evm.model.BCHE01000001.1.1312,evm.model.BCHE01000001.1.1313,evm.model.BCHE01000001.1.1476,evm.model.BCHE01000001.1.1560,evm.model.BCHE01000001.1.1598,evm.model.BCHE01000001.1.1628,evm.model.BC…
	U	Intracellular trafficking, secretion, and vesicular transport	126	WHWLZ0119-RAWHWLZ0254-RA,WHWLZ0307-RA,WHWLZ0319-RA,WHWLZ0444-RA,WHWLZ0464-RA,WHWLZ0524-RA,WHWLZ0545-RA,WHWLZ0557-RA,WHWLZ0572-RA,WHWLZ0584-RA,WHWLZ0712-RA,WHWLZ0791-RA,WHWLZ0819-RA,WHWLZ0834-RA,WHWLZ0911-RA,WHWLZ0952-RA,WHWLZ0965-RA,WHWLZ0973-RA,WHWLZ0977-RA,WHWLZ1014-RA,WHWLZ1098-RA,WHWLZ1396-RA,WHWLZ1436-RA,WHWLZ1512-RA,WHWLZ1647-RA,WHWLZ2133-RA,WHWLZ2186-RA,WHWLZ2275-RA,WHWLZ2374-RA,WHWLZ2560-…				U	Intracellular trafficking, secretion, and vesicular transport	127	evm.model.BCHE01000001.1.1057evm.model.BCHE01000001.1.1069,evm.model.BCHE01000001.1.1082,evm.model.BCHE01000001.1.1090,evm.model.BCHE01000001.1.1102,evm.model.BCHE01000001.1.1144,evm.model.BCHE01000001.1.1187,evm.model.BCHE01000001.1.1195,evm.model.BCHE01000001.1.1298,evm.model.BCHE01000001.1.1338,evm.model.BCHE01000001.1.1499,evm.model.BCHE01000001.1.1543,evm.model.BCHE01000001.1.1706,evm.model.…
	V	Defense mechanisms	23	WHWLZ0077-RAWHWLZ1514-RA,WHWLZ1530-RA,WHWLZ1790-RA,WHWLZ2026-RA,WHWLZ2098-RA,WHWLZ2200-RA,WHWLZ2255-RA,WHWLZ2751-RA,WHWLZ3099-RA,WHWLZ4155-RA,WHWLZ4626-RA,WHWLZ5177-RA,WHWLZ5975-RA,WHWLZ6239-RA,WHWLZ6639-RA,WHWLZ7321-RA,WHWLZ7592-RA,WHWLZ7631-RA,WHWLZ8098-RA,WHWLZ8187-RA,WHWLZ8253-RA,WHWLZ9525-RA,				V	Defense mechanisms	24	evm.model.BCHE01000001.1.1071evm.model.BCHE01000001.1.1200,evm.model.BCHE01000001.1.1592,evm.model.BCHE01000001.1.1624,evm.model.BCHE01000002.1.1255,evm.model.BCHE01000002.1.140,evm.model.BCHE01000002.1.590,evm.model.BCHE01000002.1.639,evm.model.BCHE01000002.1.702,evm.model.BCHE01000002.1.874,evm.model.BCHE01000003.1.1039,evm.model.BCHE01000003.1.83,evm.model.BCHE01000003.1.914,evm.model.BCHE0100…
	W	Extracellular structures	8	WHWLZ1924-RAWHWLZ2299-RA,WHWLZ3874-RA,WHWLZ8102-RA,WHWLZ8129-RA,WHWLZ8531-RA,WHWLZ8888-RA,WHWLZ9412-RA,				W	Extracellular structures	7	evm.model.BCHE01000001.1.165evm.model.BCHE01000001.1.1722,evm.model.BCHE01000002.1.603,evm.model.BCHE01000002.1.969,evm.model.BCHE01000004.1.367,evm.model.BCHE01000006.1.125,evm.model.BCHE01000006.1.14,
	X	Unknown	1	WHWLZ2395-RA				X	Unknown	1	evm.model.BCHE01000002.1.507
	Y	Nuclear structure	7	WHWLZ1736-RAWHWLZ3285-RA,WHWLZ3855-RA,WHWLZ4882-RA,WHWLZ5773-RA,WHWLZ8570-RA,WHWLZ9651-RA,				Y	Nuclear structure	7	evm.model.BCHE01000001.1.1499evm.model.BCHE01000003.1.283,evm.model.BCHE01000004.1.617,evm.model.BCHE01000005.1.901,evm.model.BCHE01000006.1.438,evm.model.BCHE01000007.1.330,evm.model.BCHE01000007.1.94,
	Z	Cytoskeleton	64	WHWLZ0111-RAWHWLZ0215-RA,WHWLZ0425-RA,WHWLZ0478-RA,WHWLZ0492-RA,WHWLZ0712-RA,WHWLZ0713-RA,WHWLZ1020-RA,WHWLZ1042-RA,WHWLZ1073-RA,WHWLZ1147-RA,WHWLZ1224-RA,WHWLZ1404-RA,WHWLZ2079-RA,WHWLZ2135-RA,WHWLZ2174-RA,WHWLZ2267-RA,WHWLZ2275-RA,WHWLZ2342-RA,WHWLZ2644-RA,WHWLZ2686-RA,WHWLZ2776-RA,WHWLZ2857-RA,WHWLZ2858-RA,WHWLZ3301-RA,WHWLZ3310-RA,WHWLZ3406-RA,WHWLZ3514-RA,WHWLZ3591-RA,WHWLZ4364-RA,WHWLZ4435-…				Z	Cytoskeleton	67	evm.model.BCHE01000001.1.113evm.model.BCHE01000001.1.1362,evm.model.BCHE01000001.1.1560,evm.model.BCHE01000001.1.306,evm.model.BCHE01000001.1.307,evm.model.BCHE01000001.1.41,evm.model.BCHE01000001.1.457,evm.model.BCHE01000001.1.591,evm.model.BCHE01000001.1.624,evm.model.BCHE01000001.1.662,evm.model.BCHE01000001.1.733,evm.model.BCHE01000001.1.74,evm.model.BCHE01000001.1.795,evm.model.BCHE01000001.…

## Sheet: Table S6
	Supplementary Table 6.1 Secreated proteins of S. brachiariae and S. oryzae			Supplementary Table 6.2 CAZymes distribution of predicted proteins from S. brachiariae								Supplementary Table 6.3 CAZymes distribution of predicted proteins from S. oryzae
	S. brachiariae	S. oryzae		Family	Total number	Proteins	Secreted number	Secreated Proteins				Family	Total number	Proteins	Secreted number	Proteins with singal peptide
	WHWLZ4248-RA	BCHE01000004.1.182		AA0	7	WHWLZ9318-RA;WHWLZ5048-RA;WHWLZ9328-RA;WHWLZ3925-RA;WHWLZ0125-RA;WHWLZ1557-RA;WHWLZ0950-RA;	0					AA0	6	evm.model.BCHE01000001.1.1306;evm.model.BCHE01000006.1.738;evm.model.BCHE01000004.1.612;evm.model.BCHE01000009.1.338;evm.model.BCHE01000006.1.1;evm.model.BCHE01000001.1.513;	0
	WHWLZ3367-RA	BCHE01000005.1.512		AA1	11	WHWLZ6561-RA;WHWLZ0826-RA;WHWLZ2203-RA;WHWLZ7708-RA;WHWLZ1390-RA;WHWLZ4320-RA;WHWLZ9588-RA;WHWLZ1909-RA;WHWLZ2743-RA;WHWLZ1833-RA;WHWLZ5274-RA;						AA1	12	evm.model.BCHE01000003.1.1127;evm.model.BCHE01000001.1.405;evm.model.BCHE01000005.1.766;evm.model.BCHE01000002.1.700;evm.model.BCHE01000003.1.786;evm.model.BCHE01000001.1.951;evm.model.BCHE01000001.1.1710;evm.model.BCHE01000010.1.24;evm.model.BCHE01000006.1.91;evm.model.BCHE01000009.1.149;evm.model.BCHE01000011.1.55;evm.model.BCHE01000002.1.1049;	0
	WHWLZ9890-RA	BCHE01000008.1.363		AA2	5	WHWLZ6959-RA;WHWLZ2665-RA;WHWLZ2973-RA;WHWLZ3330-RA;WHWLZ5786-RA;	1	WHWLZ5786-RA				AA2	3	evm.model.BCHE01000002.1.222;evm.model.BCHE01000005.1.904;evm.model.BCHE01000013.1.32;	2	BCHE01000002.1.222 BCHE01000005.1.904
	WHWLZ9272-RA	BCHE01000001.1.1574		AA3	59	WHWLZ0811-RA;WHWLZ9861-RA;WHWLZ1879-RA;WHWLZ0923-RA;WHWLZ7886-RA;WHWLZ7851-RA;WHWLZ7871-RA;WHWLZ3728-RA;WHWLZ9847-RA;WHWLZ8061-RA;WHWLZ7951-RA;WHWLZ1594-RA;WHWLZ4124-RA;WHWLZ7850-RA;WHWLZ5846-RA;WHWLZ7894-RA;WHWLZ7228-RA;WHWLZ6233-RA;WHWLZ1655-RA;WHWLZ9345-RA;WHWLZ9419-RA;WHWLZ8370-RA;WHWLZ7820-RA;WHWLZ3974-RA;WHWLZ4064-RA;WHWLZ1568-RA;WHWLZ9385-RA;WHWLZ8906-RA;WHWLZ0754-RA;WHWLZ0666-RA;WHWLZ4001…	0					AA3	56	evm.model.BCHE01000009.1.469;evm.model.BCHE01000007.1.787;evm.model.BCHE01000010.1.16;evm.model.BCHE01000001.1.435;evm.model.BCHE01000004.1.241;evm.model.BCHE01000004.1.773;evm.model.BCHE01000007.1.770;evm.model.BCHE01000002.1.1257;evm.model.BCHE01000001.1.878;evm.model.BCHE01000011.1.118;evm.model.BCHE01000006.1.171;evm.model.BCHE01000005.1.846;evm.model.BCHE01000005.1.237;evm.model.BCHE01000012…	2	BCHE01000007.1.826 BCHE01000002.1.670
	WHWLZ7636-RA	BCHE01000007.1.210		AA4	6	WHWLZ9107-RA;WHWLZ0828-RA;WHWLZ0772-RA;WHWLZ3805-RA;WHWLZ5066-RA;WHWLZ4916-RA;	0					AA4	4	evm.model.BCHE01000007.1.86;evm.model.BCHE01000001.1.407;evm.model.BCHE01000004.1.726;evm.model.BCHE01000001.1.1469;	0
	WHWLZ8454-RA	BCHE01000003.1.353		AA5	5	WHWLZ9832-RA;WHWLZ6492-RA;WHWLZ3135-RA;WHWLZ3134-RA;WHWLZ6147-RA;	3	WHWLZ9832-RA WHWLZ6492-RA WHWLZ3134-RA				AA5	5	evm.model.BCHE01000009.1.423;evm.model.BCHE01000003.1.11;evm.model.BCHE01000007.1.349;evm.model.BCHE01000003.1.119;evm.model.BCHE01000007.1.684;	2	BCHE01000009.1.423 BCHE01000007.1.684
	WHWLZ0882-RA	BCHE01000009.1.105		AA6	1	WHWLZ7290-RA;	0					AA6	1	evm.model.BCHE01000010.1.344;	0
	WHWLZ3038-RA	BCHE01000002.1.320		AA7	22	WHWLZ8024-RA;WHWLZ9827-RA;WHWLZ7798-RA;WHWLZ4250-RA;WHWLZ7356-RA;WHWLZ9732-RA;WHWLZ4464-RA;WHWLZ0204-RA;WHWLZ7566-RA;WHWLZ2932-RA;WHWLZ6881-RA;WHWLZ4049-RA;WHWLZ6109-RA;WHWLZ0872-RA;WHWLZ8277-RA;WHWLZ2026-RA;WHWLZ0295-RA;WHWLZ3895-RA;WHWLZ7163-RA;WHWLZ5359-RA;WHWLZ7399-RA;WHWLZ1884-RA;	3	WHWLZ9827-RA WHWLZ7566-RA WHWLZ1884-RA				AA7	24	evm.model.BCHE01000002.1.874;evm.model.BCHE01000001.1.1368;evm.model.BCHE01000011.1.128;evm.model.BCHE01000009.1.299;evm.model.BCHE01000001.1.1281;evm.model.BCHE01000007.1.493;evm.model.BCHE01000003.1.824;evm.model.BCHE01000005.1.340;evm.model.BCHE01000014.1.17;evm.model.BCHE01000010.1.194;evm.model.BCHE01000004.1.346;evm.model.BCHE01000003.1.725;evm.model.BCHE01000010.1.71;evm.model.BCHE01000001…	4	BCHE01000005.1.340 BCHE01000008.1.301 BCHE01000009.1.417 BCHE01000010.1.332
	WHWLZ6314-RA	BCHE01000011.1.111		AA8	7	WHWLZ2988-RA;WHWLZ7036-RA;WHWLZ9172-RA;WHWLZ1732-RA;WHWLZ3751-RA;WHWLZ4616-RA;WHWLZ4231-RA;	1	WHWLZ2988-RA				AA8	7	evm.model.BCHE01000005.1.922;evm.model.BCHE01000010.1.294;evm.model.BCHE01000001.1.1704;evm.model.BCHE01000002.1.1153;evm.model.BCHE01000005.1.342;evm.model.BCHE01000008.1.429;evm.model.BCHE01000003.1.721;	1	BCHE01000005.1.922
	WHWLZ0849-RA	BCHE01000001.1.1650		AA9	25	WHWLZ6392-RA;WHWLZ7443-RA;WHWLZ2257-RA;WHWLZ4034-RA;WHWLZ3962-RA;WHWLZ6694-RA;WHWLZ2568-RA;WHWLZ7754-RA;WHWLZ5511-RA;WHWLZ8377-RA;WHWLZ2009-RA;WHWLZ9382-RA;WHWLZ1944-RA;WHWLZ1719-RA;WHWLZ8800-RA;WHWLZ7219-RA;WHWLZ0189-RA;WHWLZ2978-RA;WHWLZ2137-RA;WHWLZ9238-RA;WHWLZ4268-RA;WHWLZ0586-RA;WHWLZ4497-RA;WHWLZ9762-RA;WHWLZ0323-RA;	12	WHWLZ7443-RA WHWLZ4034-RA WHWLZ3962-RA WHWLZ6694-RA WHWLZ2568-RA WHWLZ7754-RA WHWLZ5511-RA WHWLZ7219-RA WHWLZ0189-RA WHWLZ2137-RA WHWLZ4497-RA WHWLZ0323-RA				AA9	25	evm.model.BCHE01000002.1.77;evm.model.BCHE01000010.1.503;evm.model.BCHE01000002.1.637;evm.model.BCHE01000003.1.1;evm.model.BCHE01000004.1.844;evm.model.BCHE01000003.1.633;evm.model.BCHE01000002.1.319;evm.model.BCHE01000005.1.451;evm.model.BCHE01000002.1.676;evm.model.BCHE01000004.1.103;evm.model.BCHE01000008.1.660;evm.model.BCHE01000003.1.67;evm.model.BCHE01000002.1.1169;evm.model.BCHE01000006.1.…	12	BCHE01000010.1.503 BCHE01000003.1.633 BCHE01000002.1.319 BCHE01000004.1.103 BCHE01000003.1.937 BCHE01000005.1.909 BCHE01000010.1.451 BCHE01000002.1.768 BCHE01000001.1.1742 BCHE01000004.1.424 BCHE01000008.1.335 BCHE01000009.1.324
	WHWLZ7747-RA	BCHE01000002.1.430		AA10	1	WHWLZ5850-RA;	0					AA10	1	evm.model.BCHE01000007.1.406;
	WHWLZ1994-RA	BCHE01000010.1.166		AA11	4	WHWLZ4196-RA;WHWLZ7367-RA;WHWLZ3688-RA;WHWLZ6520-RA;	3	WHWLZ6520-RAWHWLZ4196-RAWHWLZ3688-RA				AA11	5	evm.model.BCHE01000005.1.501;evm.model.BCHE01000010.1.423;evm.model.BCHE01000007.1.520;evm.model.BCHE01000003.1.657;evm.model.BCHE01000005.1.628;	3	BCHE01000005.1.501 BCHE01000003.1.657 BCHE01000005.1.628
	WHWLZ6430-RA	BCHE01000007.1.802		AA12	2	WHWLZ4420-RA;WHWLZ0458-RA;	1	WHWLZ0458-RA				AA12	1	evm.model.BCHE01000004.1.556	1	BCHE01000004.1.556
	WHWLZ1495-RA	BCHE01000002.1.464		CE0	10	WHWLZ0671-RA;WHWLZ2462-RA;WHWLZ6301-RA;WHWLZ0783-RA;WHWLZ8115-RA;WHWLZ4399-RA;WHWLZ8177-RA;WHWLZ6272-RA;WHWLZ5080-RA;WHWLZ4647-RA;	0					CE0	6	evm.model.BCHE01000001.1.261;evm.model.BCHE01000009.1.375;evm.model.BCHE01000008.1.230;evm.model.BCHE01000008.1.464;evm.model.BCHE01000001.1.1228;evm.model.BCHE01000003.1.68;	0
	WHWLZ3360-RA	BCHE01000004.1.74		CE1	10	WHWLZ3019-RA;WHWLZ6278-RA;WHWLZ3521-RA;WHWLZ8548-RA;WHWLZ4467-RA;WHWLZ3085-RA;WHWLZ3032-RA;WHWLZ8778-RA;WHWLZ8381-RA;WHWLZ5336-RA;	10	WHWLZ8778-RAWHWLZ8548-RAWHWLZ8381-RAWHWLZ6278-RAWHWLZ5336-RAWHWLZ4467-RAWHWLZ3521-RAWHWLZ3085-RAWHWLZ3032-RAWHWLZ3019-RA				CE1	8	evm.model.BCHE01000007.1.813;evm.model.BCHE01000003.1.509;evm.model.BCHE01000006.1.420;evm.model.BCHE01000006.1.21;evm.model.BCHE01000006.1.682;evm.model.BCHE01000003.1.20;evm.model.BCHE01000006.1.225;evm.model.BCHE01000012.1.3;	6	BCHE01000007.1.813 BCHE01000003.1.509 BCHE01000006.1.21 BCHE01000006.1.682 BCHE01000003.1.20 BCHE01000006.1.225
	WHWLZ6320-RA	BCHE01000011.1.49		CE3	6	WHWLZ6288-RA;WHWLZ4657-RA;WHWLZ6232-RA;WHWLZ4615-RA;WHWLZ9618-RA;WHWLZ3141-RA;	1	WHWLZ6288-RA				CE2	1	evm.model.BCHE01000011.1.4;	1	BCHE01000011.1.4;
	WHWLZ9068-RA	BCHE01000007.1.800		CE4	6	WHWLZ2496-RA;WHWLZ9506-RA;WHWLZ3009-RA;WHWLZ6257-RA;WHWLZ8523-RA;WHWLZ2951-RA;	2	WHWLZ8523-RA WHWLZ2496-RA				CE3	9	evm.model.BCHE01000007.1.823;evm.model.BCHE01000008.1.474;evm.model.BCHE01000008.1.428;evm.model.BCHE01000007.1.769;evm.model.BCHE01000006.1.10;evm.model.BCHE01000009.1.183;evm.model.BCHE01000006.1.11;evm.model.BCHE01000002.1.17;evm.model.BCHE01000002.1.16;	3	BCHE01000007.1.823 BCHE01000007.1.769 BCHE01000006.1.10
	WHWLZ4790-RA	BCHE01000006.1.804		CE5	20	WHWLZ9319-RA;WHWLZ8039-RA;WHWLZ9070-RA;WHWLZ1626-RA;WHWLZ8910-RA;WHWLZ7667-RA;WHWLZ8840-RA;WHWLZ7475-RA;WHWLZ1627-RA;WHWLZ5314-RA;WHWLZ8395-RA;WHWLZ0190-RA;WHWLZ7412-RA;WHWLZ8841-RA;WHWLZ7961-RA;WHWLZ7587-RA;WHWLZ5693-RA;WHWLZ6296-RA;WHWLZ8772-RA;WHWLZ5243-RA;	6	WHWLZ8910-RA WHWLZ7667-RA WHWLZ7475-RA WHWLZ7961-RA WHWLZ5693-RA WHWLZ5243-RA				CE4	4	evm.model.BCHE01000002.1.383;evm.model.BCHE01000006.1.458;evm.model.BCHE01000007.1.793;evm.model.BCHE01000006.1.399;	2	BCHE01000002.1.383;BCHE01000006.1.399
	WHWLZ9456-RA	BCHE01000007.1.685		CE6	12	WHWLZ2201-RA;WHWLZ6484-RA;WHWLZ9101-RA;WHWLZ1386-RA;WHWLZ6303-RA;WHWLZ4321-RA;WHWLZ2176-RA;WHWLZ6097-RA;WHWLZ5334-RA;WHWLZ7965-RA;WHWLZ7571-RA;WHWLZ9242-RA;	3	WHWLZ1386-RA WHWLZ6303-RA WHWLZ2176-RA				CE5	12	evm.model.BCHE01000008.1.501;evm.model.BCHE01000008.1.56;evm.model.BCHE01000004.1.203;evm.model.BCHE01000010.1.484;evm.model.BCHE01000044.1.1;evm.model.BCHE01000005.1.203;evm.model.BCHE01000006.1.847;evm.model.BCHE01000006.1.745;evm.model.BCHE01000004.1.299;evm.model.BCHE01000007.1.246;evm.model.BCHE01000006.1.677;evm.model.BCHE01000001.1.1132;	3	BCHE01000044.1.1 BCHE01000004.1.299 BCHE01000006.1.677
	WHWLZ5329-RA	BCHE01000008.1.18		CE7	1	WHWLZ9347-RA;	0					CE6	17	evm.model.BCHE01000009.1.371;evm.model.BCHE01000007.1.185;evm.model.BCHE01000006.1.187;evm.model.BCHE01000008.1.13;evm.model.BCHE01000001.1.1598;evm.model.BCHE01000006.1.845;evm.model.BCHE01000007.1.643;evm.model.BCHE01000004.1.248;evm.model.BCHE01000006.1.133;evm.model.BCHE01000012.1.5;evm.model.BCHE01000001.1.982;evm.model.BCHE01000002.1.725;evm.model.BCHE01000005.1.659;evm.model.BCHE01000004.1…	5	BCHE01000007.1.185 BCHE01000008.1.13 BCHE01000004.1.248 BCHE01000002.1.725 BCHE01000003.1.1025
	WHWLZ4075-RA	BCHE01000001.1.781		CE8	8	WHWLZ9209-RA;WHWLZ2598-RA;WHWLZ7068-RA;WHWLZ2996-RA;WHWLZ3295-RA;WHWLZ9893-RA;WHWLZ3307-RA;WHWLZ5545-RA;	2	WHWLZ9893-RAWHWLZ3295-RA				CE8	14	evm.model.BCHE01000008.1.581;evm.model.BCHE01000009.1.60;evm.model.BCHE01000006.1.679;evm.model.BCHE01000003.1.922;evm.model.BCHE01000001.1.1594;evm.model.BCHE01000007.1.215;evm.model.BCHE01000002.1.291;evm.model.BCHE01000003.1.295;evm.model.BCHE01000004.1.229;evm.model.BCHE01000003.1.309;evm.model.BCHE01000011.1.145;evm.model.BCHE01000003.1.344;evm.model.BCHE01000003.1.957;evm.model.BCHE01000006…	0
	WHWLZ6292-RA	BCHE01000010.1.89		CE9	3	WHWLZ4451-RA;WHWLZ1997-RA;WHWLZ4443-RA;	0					CE9	4	evm.model.BCHE01000006.1.801;evm.model.BCHE01000008.1.288;evm.model.BCHE01000002.1.899;evm.model.BCHE01000008.1.287;	0
	WHWLZ8835-RA	BCHE01000001.1.690		CE11	21	WHWLZ2544-RA;WHWLZ8081-RA;WHWLZ2990-RA;WHWLZ0412-RA;WHWLZ1105-RA;WHWLZ0293-RA;WHWLZ1288-RA;WHWLZ5952-RA;WHWLZ3532-RA;WHWLZ0443-RA;WHWLZ1471-RA;WHWLZ6663-RA;WHWLZ5020-RA;WHWLZ3822-RA;WHWLZ0843-RA;WHWLZ7354-RA;WHWLZ5471-RA;WHWLZ0334-RA;WHWLZ7266-RA;WHWLZ9333-RA;WHWLZ1116-RA;	0					CE11	22	evm.model.BCHE01000002.1.338;evm.model.BCHE01000004.1.394;evm.model.BCHE01000004.1.801;evm.model.BCHE01000001.1.695;evm.model.BCHE01000001.1.860;evm.model.BCHE01000007.1.507;evm.model.BCHE01000003.1.789;evm.model.BCHE01000005.1.924;evm.model.BCHE01000003.1.522;evm.model.BCHE01000004.1.572;evm.model.BCHE01000001.1.1030;evm.model.BCHE01000001.1.126;evm.model.BCHE01000001.1.1344;evm.model.BCHE010000…	0
	WHWLZ2955-RA	BCHE01000002.1.456		CE12	5	WHWLZ3547-RA;WHWLZ5975-RA;WHWLZ9525-RA;WHWLZ7592-RA;WHWLZ2098-RA;	0					CE12	4	evm.model.BCHE01000003.1.538;evm.model.BCHE01000009.1.459;evm.model.BCHE01000009.1.78;evm.model.BCHE01000001.1.1592;	0
	WHWLZ8091-RA	BCHE01000006.1.401		CE14	15	WHWLZ1413-RA;WHWLZ2521-RA;WHWLZ4324-RA;WHWLZ8311-RA;WHWLZ5120-RA;WHWLZ1561-RA;WHWLZ1934-RA;WHWLZ2232-RA;WHWLZ9122-RA;WHWLZ6932-RA;WHWLZ1885-RA;WHWLZ8430-RA;WHWLZ9472-RA;WHWLZ7411-RA;WHWLZ8214-RA;	0					CE14	13	evm.model.BCHE01000002.1.357;evm.model.BCHE01000001.1.973;evm.model.BCHE01000008.1.52;evm.model.BCHE01000010.1.485;evm.model.BCHE01000006.1.851;evm.model.BCHE01000003.1.1040;evm.model.BCHE01000001.1.1249;evm.model.BCHE01000002.1.962;evm.model.BCHE01000006.1.47;evm.model.BCHE01000002.1.400;evm.model.BCHE01000006.1.55;evm.model.BCHE01000008.1.6;evm.model.BCHE01000005.1.226;	0
	WHWLZ7578-RA	BCHE01000003.1.294		CE16	3	WHWLZ4219-RA;WHWLZ7398-RA;WHWLZ3883-RA;	2	WHWLZ7398-RA WHWLZ3883-RA				CE16	3	evm.model.BCHE01000001.1.1664;evm.model.BCHE01000010.1.500;evm.model.BCHE01000004.1.644;	2	BCHE01000004.1.644;BCHE01000010.1.500
	WHWLZ1435-RA	BCHE01000003.1.923		GH0	12	WHWLZ0340-RA;WHWLZ8715-RA;WHWLZ6107-RA;WHWLZ9421-RA;WHWLZ6857-RA;WHWLZ3621-RA;WHWLZ2614-RA;WHWLZ9683-RA;WHWLZ6215-RA;WHWLZ7268-RA;WHWLZ6586-RA;WHWLZ2136-RA;	2	WHWLZ9421-RA WHWLZ6586-RA				GH0	14	evm.model.BCHE01000003.1.992;evm.model.BCHE01000004.1.753;evm.model.BCHE01000006.1.606;evm.model.BCHE01000009.1.13;evm.model.BCHE01000019.1.1;evm.model.BCHE01000003.1.594;evm.model.BCHE01000002.1.272;evm.model.BCHE01000007.1.752;evm.model.BCHE01000005.1.318;evm.model.BCHE01000001.1.1246;evm.model.BCHE01000010.1.309;evm.model.BCHE01000005.1.567;evm.model.BCHE01000002.1.775;evm.model.BCHE01000031.1…	4	BCHE01000006.1.606 BCHE01000009.1.13 BCHE01000001.1.1246 BCHE01000031.1.1
	WHWLZ4913-RA	BCHE01000002.1.1075		GH1	4	WHWLZ3717-RA;WHWLZ8156-RA;WHWLZ2206-RA;WHWLZ0816-RA;	1	WHWLZ8156-RA				GH1	5	evm.model.BCHE01000019.1.2;evm.model.BCHE01000007.1.198;evm.model.BCHE01000006.1.182;evm.model.BCHE01000002.1.696;evm.model.BCHE01000001.1.394;	1	BCHE01000007.1.198
	WHWLZ6650-RA	BCHE01000009.1.274		GH2	14	WHWLZ7993-RA;WHWLZ1837-RA;WHWLZ2047-RA;WHWLZ0741-RA;WHWLZ2258-RA;WHWLZ9197-RA;WHWLZ6346-RA;WHWLZ2106-RA;WHWLZ1958-RA;WHWLZ3583-RA;WHWLZ7693-RA;WHWLZ6505-RA;WHWLZ8410-RA;WHWLZ5033-RA;	2	WHWLZ7993-RA WHWLZ2258-RA				GH2	13	evm.model.BCHE01000002.1.1045;evm.model.BCHE01000004.1.7;evm.model.BCHE01000008.1.136;evm.model.BCHE01000002.1.37;evm.model.BCHE01000002.1.801;evm.model.BCHE01000002.1.937;evm.model.BCHE01000005.1.225;evm.model.BCHE01000003.1.560;evm.model.BCHE01000005.1.639;evm.model.BCHE01000006.1.85;evm.model.BCHE01000001.1.340;evm.model.BCHE01000001.1.1331;evm.model.BCHE01000001.1.151;	0
	WHWLZ7807-RA	BCHE01000003.1.806		GH3	29	WHWLZ6041-RA;WHWLZ2105-RA;WHWLZ2738-RA;WHWLZ1419-RA;WHWLZ7892-RA;WHWLZ0009-RA;WHWLZ8541-RA;WHWLZ5775-RA;WHWLZ2884-RA;WHWLZ4382-RA;WHWLZ5315-RA;WHWLZ1611-RA;WHWLZ0664-RA;WHWLZ8205-RA;WHWLZ8418-RA;WHWLZ9219-RA;WHWLZ4255-RA;WHWLZ8046-RA;WHWLZ4442-RA;WHWLZ5212-RA;WHWLZ7758-RA;WHWLZ4646-RA;WHWLZ2385-RA;WHWLZ5491-RA;WHWLZ1623-RA;WHWLZ9387-RA;WHWLZ0279-RA;WHWLZ0447-RA;WHWLZ6445-RA;	4	WHWLZ8205-RA WHWLZ5491-RA WHWLZ9387-RA WHWLZ0279-RA				GH3	27	evm.model.BCHE01000007.1.587;evm.model.BCHE01000011.1.60;evm.model.BCHE01000004.1.215;evm.model.BCHE01000003.1.1108;evm.model.BCHE01000010.1.478;evm.model.BCHE01000010.1.169;evm.model.BCHE01000006.1.413;evm.model.BCHE01000007.1.179;evm.model.BCHE01000008.1.210;evm.model.BCHE01000005.1.827;evm.model.BCHE01000001.1.254;evm.model.BCHE01000006.1.307;evm.model.BCHE01000001.1.3;evm.model.BCHE01000004.1…	5	BCHE01000006.1.307 BCHE01000003.1.804 BCHE01000008.1.463 BCHE01000001.1.155 BCHE01000008.1.618
	WHWLZ5706-RA	BCHE01000006.1.639		GH4	5	WHWLZ2235-RA;WHWLZ7989-RA;WHWLZ9453-RA;WHWLZ7664-RA;WHWLZ9461-RA;	0					GH4	5	evm.model.BCHE01000009.1.29;evm.model.BCHE01000006.1.503;evm.model.BCHE01000011.1.75;evm.model.BCHE01000008.1.111;evm.model.BCHE01000001.1.20;	0
	WHWLZ0866-RA	BCHE01000009.1.172		GH5	20	WHWLZ9270-RA;WHWLZ1869-RA;WHWLZ1364-RA;WHWLZ3766-RA;WHWLZ1638-RA;WHWLZ3715-RA;WHWLZ6249-RA;WHWLZ3777-RA;WHWLZ8653-RA;WHWLZ3730-RA;WHWLZ6721-RA;WHWLZ5332-RA;WHWLZ8612-RA;WHWLZ1788-RA;WHWLZ6248-RA;WHWLZ4571-RA;WHWLZ4197-RA;WHWLZ3942-RA;WHWLZ7070-RA;WHWLZ5807-RA;	8	WHWLZ9270-RA WHWLZ1869-RA WHWLZ1364-RA WHWLZ6721-RA WHWLZ8612-RA WHWLZ1788-RA WHWLZ3942-RA WHWLZ7070-RA				GH5	23	evm.model.BCHE01000001.1.926;evm.model.BCHE01000010.1.496;evm.model.BCHE01000003.1.734;evm.model.BCHE01000002.1.1269;evm.model.BCHE01000001.1.1447;evm.model.BCHE01000003.1.685;evm.model.BCHE01000001.1.150;evm.model.BCHE01000006.1.605;evm.model.BCHE01000007.1.786;evm.model.BCHE01000001.1.149;evm.model.BCHE01000006.1.535;evm.model.BCHE01000003.1.700;evm.model.BCHE01000005.1.423;evm.model.BCHE010000…	9	BCHE01000001.1.926 BCHE01000010.1.496 BCHE01000001.1.150 BCHE01000006.1.605 BCHE01000007.1.56 BCHE01000005.1.989 BCHE01000004.1.42 BCHE01000004.1.605 BCHE01000010.1.62
	WHWLZ7287-RA	BCHE01000001.1.1436		GH6	4	WHWLZ8456-RA;WHWLZ1841-RA;WHWLZ1866-RA;WHWLZ6378-RA;	3	WHWLZ8456-RAWHWLZ6378-RAWHWLZ1866-RA				GH6	4	evm.model.BCHE01000006.1.22;evm.model.BCHE01000002.1.1036;evm.model.BCHE01000002.1.1007;evm.model.BCHE01000002.1.63;	2	BCHE01000006.1.22 BCHE01000002.1.1007
	WHWLZ0683-RA	BCHE01000009.1.344		GH7	7	WHWLZ6063-RA;WHWLZ1365-RA;WHWLZ3763-RA;WHWLZ6282-RA;WHWLZ4126-RA;WHWLZ9028-RA;WHWLZ4792-RA;	7	WHWLZ9028-RAWHWLZ6282-RAWHWLZ6063-RAWHWLZ4792-RAWHWLZ4126-RAWHWLZ3763-RAWHWLZ1365-RA				GH7	7	evm.model.BCHE01000007.1.607;evm.model.BCHE01000001.1.927;evm.model.BCHE01000006.1.684;evm.model.BCHE01000007.1.820;evm.model.BCHE01000009.1.450;evm.model.BCHE01000001.1.1588;evm.model.BCHE01000005.1.21;	7	BCHE01000007.1.607 BCHE01000001.1.927 BCHE01000006.1.684 BCHE01000007.1.820 BCHE01000009.1.450 BCHE01000001.1.1588 BCHE01000005.1.21
	WHWLZ5207-RA	BCHE01000004.1.357		GH9	1	WHWLZ3241-RA;	0					GH9	1	evm.model.BCHE01000003.1.237;	0
	WHWLZ1681-RA	BCHE01000002.1.902		GH10	5	WHWLZ3160-RA;WHWLZ8682-RA;WHWLZ8508-RA;WHWLZ3496-RA;WHWLZ8969-RA;	3	WHWLZ8682-RAWHWLZ3496-RAWHWLZ3160-RA				GH10	6	evm.model.BCHE01000006.1.419;evm.model.BCHE01000003.1.485;evm.model.BCHE01000006.1.567;evm.model.BCHE01000006.1.382;evm.model.BCHE01000005.1.884;evm.model.BCHE01000005.1.99;	2	BCHE01000006.1.419;BCHE01000006.1.567
	WHWLZ1989-RA	BCHE01000010.1.34		GH11	10	WHWLZ9138-RA;WHWLZ2986-RA;WHWLZ8713-RA;WHWLZ8411-RA;WHWLZ4033-RA;WHWLZ4258-RA;WHWLZ4081-RA;WHWLZ2450-RA;WHWLZ2815-RA;WHWLZ3456-RA;	9	WHWLZ9138-RA WHWLZ2986-RA WHWLZ8713-RA WHWLZ8411-RA WHWLZ4033-RA WHWLZ4258-RA WHWLZ2450-RA WHWLZ2815-RA WHWLZ3456-RA				GH11	10	evm.model.BCHE01000008.1.73;evm.model.BCHE01000005.1.920;evm.model.BCHE01000006.1.608;evm.model.BCHE01000006.1.84;evm.model.BCHE01000004.1.894;evm.model.BCHE01000001.1.1733;evm.model.BCHE01000004.1.963;evm.model.BCHE01000002.1.450;evm.model.BCHE01000005.1.745;evm.model.BCHE01000003.1.445;	9	BCHE01000005.1.920 BCHE01000006.1.608 BCHE01000006.1.84 BCHE01000004.1.894 BCHE01000001.1.1733 BCHE01000004.1.963 BCHE01000002.1.450 BCHE01000005.1.745 BCHE01000003.1.445
	WHWLZ6319-RA	BCHE01000003.1.693		GH12	5	WHWLZ9467-RA;WHWLZ8324-RA;WHWLZ6648-RA;WHWLZ1868-RA;WHWLZ9759-RA;	3	WHWLZ9759-RAWHWLZ9467-RAWHWLZ1868-RA				GH12	8	evm.model.BCHE01000006.1.168;evm.model.BCHE01000002.1.1130;evm.model.BCHE01000002.1.1131;evm.model.BCHE01000004.1.213;evm.model.BCHE01000003.1.1054;evm.model.BCHE01000005.1.510;evm.model.BCHE01000002.1.1004;evm.model.BCHE01000009.1.321;	3	BCHE01000002.1.1004;BCHE01000005.1.510;BCHE01000009.1.321
	WHWLZ9023-RA	BCHE01000006.1.397		GH13	22	WHWLZ7311-RA;WHWLZ4840-RA;WHWLZ1148-RA;WHWLZ2557-RA;WHWLZ5251-RA;WHWLZ7321-RA;WHWLZ3824-RA;WHWLZ3619-RA;WHWLZ7003-RA;WHWLZ9797-RA;WHWLZ5815-RA;WHWLZ8668-RA;WHWLZ6374-RA;WHWLZ8727-RA;WHWLZ6111-RA;WHWLZ9508-RA;WHWLZ1518-RA;WHWLZ3308-RA;WHWLZ0162-RA;WHWLZ8075-RA;WHWLZ2447-RA;WHWLZ2041-RA;	0					GH13	25	evm.model.BCHE01000001.1.1538;evm.model.BCHE01000002.1.325;evm.model.BCHE01000001.1.734;evm.model.BCHE01000001.1.1124;evm.model.BCHE01000004.1.706;evm.model.BCHE01000003.1.592;evm.model.BCHE01000008.1.48;evm.model.BCHE01000010.1.379;evm.model.BCHE01000010.1.30;evm.model.BCHE01000009.1.391;evm.model.BCHE01000007.1.378;evm.model.BCHE01000006.1.551;evm.model.BCHE01000002.1.59;evm.model.BCHE01000006.…	1	BCHE01000026.1.1
	WHWLZ7834-RA	BCHE01000006.1.124		GH15	4	WHWLZ1558-RA;WHWLZ7028-RA;WHWLZ6570-RA;WHWLZ5855-RA;	1	WHWLZ7028-RA				GH15	2	evm.model.BCHE01000005.1.580;evm.model.BCHE01000007.1.411;	0
	WHWLZ1777-RA	BCHE01000001.1.192		GH16	65	WHWLZ9480-RA;WHWLZ3776-RA;WHWLZ8558-RA;WHWLZ3573-RA;WHWLZ1228-RA;WHWLZ5411-RA;WHWLZ5158-RA;WHWLZ1163-RA;WHWLZ2795-RA;WHWLZ1949-RA;WHWLZ0682-RA;WHWLZ0812-RA;WHWLZ9136-RA;WHWLZ8382-RA;WHWLZ5764-RA;WHWLZ8593-RA;WHWLZ2895-RA;WHWLZ2564-RA;WHWLZ7288-RA;WHWLZ8929-RA;WHWLZ9348-RA;WHWLZ2500-RA;WHWLZ5341-RA;WHWLZ3172-RA;WHWLZ1279-RA;WHWLZ0177-RA;WHWLZ0658-RA;WHWLZ8378-RA;WHWLZ4052-RA;WHWLZ1229-RA;WHWLZ9055…	16	WHWLZ5341-RA WHWLZ1279-RA WHWLZ0658-RA WHWLZ4052-RA WHWLZ1229-RA WHWLZ1220-RA WHWLZ0784-RA WHWLZ9042-RA WHWLZ9792-RA WHWLZ6493-RA WHWLZ1303-RA WHWLZ8953-RA WHWLZ7548-RA WHWLZ6275-RA WHWLZ7691-RA WHWLZ9362-RA				GH16	47	evm.model.BCHE01000009.1.32;evm.model.BCHE01000001.1.800;evm.model.BCHE01000003.1.551;evm.model.BCHE01000001.1.73;evm.model.BCHE01000001.1.1216;evm.model.BCHE01000002.1.98;evm.model.BCHE01000002.1.947;evm.model.BCHE01000005.1.841;evm.model.BCHE01000003.1.901;evm.model.BCHE01000006.1.226;evm.model.BCHE01000003.1.889;evm.model.BCHE01000007.1.321;evm.model.BCHE01000006.1.461;evm.model.BCHE01000009.1…	8	BCHE01000008.1.670 BCHE01000009.1.376 BCHE01000010.1.233 BCHE01000004.1.5 BCHE01000019.1.7 BCHE01000007.1.811 BCHE01000008.1.626 BCHE01000001.1.1363
	WHWLZ9206-RA	BCHE01000004.1.307		GH17	21	WHWLZ4431-RA;WHWLZ7310-RA;WHWLZ4381-RA;WHWLZ3764-RA;WHWLZ1099-RA;WHWLZ0912-RA;WHWLZ4945-RA;WHWLZ4837-RA;WHWLZ0423-RA;WHWLZ7385-RA;WHWLZ2759-RA;WHWLZ1970-RA;WHWLZ8185-RA;WHWLZ8812-RA;WHWLZ2518-RA;WHWLZ8510-RA;WHWLZ3323-RA;WHWLZ8511-RA;WHWLZ2692-RA;WHWLZ7715-RA;WHWLZ7272-RA;	1	WHWLZ8511-RA				GH17	21	evm.model.BCHE01000008.1.209;evm.model.BCHE01000010.1.368;evm.model.BCHE01000008.1.275;evm.model.BCHE01000003.1.731;evm.model.BCHE01000001.1.688;evm.model.BCHE01000001.1.478;evm.model.BCHE01000001.1.1421;evm.model.BCHE01000001.1.1541;evm.model.BCHE01000004.1.591;evm.model.BCHE01000010.1.437;evm.model.BCHE01000002.1.133;evm.model.BCHE01000006.1.331;evm.model.BCHE01000002.1.926;evm.model.BCHE010000…	2	BCHE01000006.1.385;BCHE01000010.1.313
	WHWLZ9268-RA	BCHE01000009.1.429		GH18	132	WHWLZ7936-RA;WHWLZ5111-RA;WHWLZ1587-RA;WHWLZ6329-RA;WHWLZ9349-RA;WHWLZ9350-RA;WHWLZ1586-RA;WHWLZ1830-RA;WHWLZ9066-RA;WHWLZ1966-RA;WHWLZ1828-RA;WHWLZ6992-RA;WHWLZ7594-RA;WHWLZ9708-RA;WHWLZ8946-RA;WHWLZ1068-RA;WHWLZ2321-RA;WHWLZ0157-RA;WHWLZ8164-RA;WHWLZ8037-RA;WHWLZ5181-RA;WHWLZ0687-RA;WHWLZ1646-RA;WHWLZ9522-RA;WHWLZ8628-RA;WHWLZ0245-RA;WHWLZ9887-RA;WHWLZ6855-RA;WHWLZ7950-RA;WHWLZ3093-RA;WHWLZ5253…	17	WHWLZ5111-RA WHWLZ6992-RA WHWLZ0687-RA WHWLZ0245-RA WHWLZ6855-RA WHWLZ7950-RA WHWLZ3093-RA WHWLZ5253-RA WHWLZ5379-RA WHWLZ8385-RA WHWLZ8998-RA WHWLZ8881-RA WHWLZ4480-RA WHWLZ5861-RA WHWLZ3161-RA WHWLZ8900-RA WHWLZ1497-RA				GH18	127	evm.model.BCHE01000001.1.1258;evm.model.BCHE01000006.1.172;evm.model.BCHE01000007.1.629;evm.model.BCHE01000005.1.148;evm.model.BCHE01000003.1.130;evm.model.BCHE01000009.1.103;evm.model.BCHE01000009.1.104;evm.model.BCHE01000001.1.430;evm.model.BCHE01000004.1.435;evm.model.BCHE01000017.1.12;evm.model.BCHE01000002.1.931;evm.model.BCHE01000003.1.132;evm.model.BCHE01000009.1.271;evm.model.BCHE01000005…	13	BCHE01000001.1.1258 BCHE01000003.1.130 BCHE01000004.1.435 BCHE01000001.1.1122 BCHE01000001.1.280 BCHE01000001.1.45 BCHE01000005.1.67 BCHE01000005.1.316 BCHE01000006.1.107 BCHE01000008.1.312 BCHE01000004.1.277 BCHE01000007.1.419 BCHE01000001.1.1055
	WHWLZ3287-RA	BCHE01000001.1.640		GH19	6	WHWLZ2068-RA;WHWLZ2772-RA;WHWLZ9160-RA;WHWLZ8252-RA;WHWLZ6665-RA;WHWLZ0462-RA;	0					GH19	6	evm.model.BCHE01000001.1.1013;evm.model.BCHE01000001.1.876;evm.model.BCHE01000002.1.834;evm.model.BCHE01000002.1.120;evm.model.BCHE01000008.1.102;evm.model.BCHE01000006.1.269;	0
	WHWLZ6368-RA	BCHE01000003.1.790		GH20	9	WHWLZ1987-RA;WHWLZ0108-RA;WHWLZ5811-RA;WHWLZ3239-RA;WHWLZ3499-RA;WHWLZ3303-RA;WHWLZ2164-RA;WHWLZ5180-RA;WHWLZ9675-RA;	0					GH20	8	evm.model.BCHE01000009.1.241;evm.model.BCHE01000002.1.911;evm.model.BCHE01000003.1.235;evm.model.BCHE01000007.1.562;evm.model.BCHE01000003.1.487;evm.model.BCHE01000003.1.305;evm.model.BCHE01000002.1.739;evm.model.BCHE01000001.1.1197;	0
	WHWLZ6356-RA	BCHE01000008.1.636		GH23	9	WHWLZ7896-RA;WHWLZ7670-RA;WHWLZ4685-RA;WHWLZ0994-RA;WHWLZ0971-RA;WHWLZ4500-RA;WHWLZ2318-RA;WHWLZ4283-RA;WHWLZ4056-RA;	0					GH23	7	evm.model.BCHE01000001.1.557;evm.model.BCHE01000008.1.342;evm.model.BCHE01000002.1.584;evm.model.BCHE01000001.1.1757;evm.model.BCHE01000001.1.534;evm.model.BCHE01000004.1.915;evm.model.BCHE01000009.1.419;	0
	WHWLZ4606-RA	BCHE01000008.1.2		GH24	1	WHWLZ2407-RA;	1	WHWLZ2407-RA				GH24	1	evm.model.BCHE01000002.1.495;	1	BCHE01000002.1.495;
	WHWLZ7444-RA	BCHE01000002.1.1174		GH25	1	WHWLZ7339-RA;	1	WHWLZ7339-RA				GH25	2	evm.model.BCHE01000006.1.495;evm.model.BCHE01000010.1.398;	1	BCHE01000010.1.398
	WHWLZ0676-RA	BCHE01000010.1.113		GH27	6	WHWLZ2221-RA;WHWLZ8367-RA;WHWLZ0498-RA;WHWLZ5037-RA;WHWLZ7646-RA;WHWLZ8141-RA;	3	WHWLZ8141-RAWHWLZ2221-RAWHWLZ0498-RA				GH27	6	evm.model.BCHE01000025.1.1;evm.model.BCHE01000004.1.515;evm.model.BCHE01000001.1.266;evm.model.BCHE01000001.1.1319;evm.model.BCHE01000002.1.1220;evm.model.BCHE01000007.1.25;	2	BCHE01000004.1.515 BCHE01000007.1.25
	WHWLZ4184-RA	BCHE01000015.1.15		GH28	16	WHWLZ9281-RA;WHWLZ3990-RA;WHWLZ3544-RA;WHWLZ6795-RA;WHWLZ3384-RA;WHWLZ6841-RA;WHWLZ8829-RA;WHWLZ7654-RA;WHWLZ6362-RA;WHWLZ5306-RA;WHWLZ8557-RA;WHWLZ7668-RA;WHWLZ8150-RA;WHWLZ3067-RA;WHWLZ3325-RA;WHWLZ4883-RA;	3	WHWLZ8150-RAWHWLZ7668-RAWHWLZ3067-RA				GH28	16	evm.model.BCHE01000004.1.868;evm.model.BCHE01000003.1.373;evm.model.BCHE01000005.1.275;evm.model.BCHE01000002.1.586;evm.model.BCHE01000002.1.20;evm.model.BCHE01000004.1.35;evm.model.BCHE01000005.1.988;evm.model.BCHE01000005.1.307;evm.model.BCHE01000002.1.48;evm.model.BCHE01000006.1.430;evm.model.BCHE01000012.1.20;evm.model.BCHE01000004.1.25;evm.model.BCHE01000015.1.18;evm.model.BCHE01000003.1.46;…	2	BCHE01000004.1.25 BCHE01000003.1.46
	WHWLZ3722-RA	BCHE01000015.1.10		GH29	8	WHWLZ0963-RA;WHWLZ9892-RA;WHWLZ2868-RA;WHWLZ5457-RA;WHWLZ7929-RA;WHWLZ1576-RA;WHWLZ9459-RA;WHWLZ9817-RA;	2	WHWLZ9892-RA WHWLZ9459-RA				GH29	4	evm.model.BCHE01000001.1.526;evm.model.BCHE01000009.1.211;evm.model.BCHE01000005.1.806;evm.model.BCHE01000010.1.69;	2	BCHE01000005.1.806;BCHE01000010.1.69
	WHWLZ4428-RA	BCHE01000002.1.729		GH30	11	WHWLZ9071-RA;WHWLZ9528-RA;WHWLZ1276-RA;WHWLZ4391-RA;WHWLZ5355-RA;WHWLZ3431-RA;WHWLZ8785-RA;WHWLZ8771-RA;WHWLZ9842-RA;WHWLZ6816-RA;WHWLZ5236-RA;	3	WHWLZ9842-RAWHWLZ9071-RAWHWLZ5236-RA				GH30	9	evm.model.BCHE01000004.1.3;evm.model.BCHE01000009.1.81;evm.model.BCHE01000001.1.14;evm.model.BCHE01000011.1.141;evm.model.BCHE01000005.1.56;evm.model.BCHE01000009.1.318;evm.model.BCHE01000006.1.518;evm.model.BCHE01000006.1.676;evm.model.BCHE01000009.1.437;	1	BCHE01000006.1.676;
	WHWLZ6207-RA	BCHE01000009.1.148		GH31	12	WHWLZ6426-RA;WHWLZ6582-RA;WHWLZ4199-RA;WHWLZ5818-RA;WHWLZ3635-RA;WHWLZ7692-RA;WHWLZ8452-RA;WHWLZ8034-RA;WHWLZ3746-RA;WHWLZ2141-RA;WHWLZ8791-RA;WHWLZ6274-RA;	0					GH31	11	evm.model.BCHE01000005.1.690;evm.model.BCHE01000001.1.1692;evm.model.BCHE01000007.1.381;evm.model.BCHE01000003.1.606;evm.model.BCHE01000006.1.34;evm.model.BCHE01000004.1.352;evm.model.BCHE01000003.1.716;evm.model.BCHE01000004.1.6;evm.model.BCHE01000002.1.765;evm.model.BCHE01000001.1.1600;evm.model.BCHE01000007.1.810;	1	BCHE01000005.1.690;
	WHWLZ2905-RA	BCHE01000002.1.837		GH32	7	WHWLZ7963-RA;WHWLZ2891-RA;WHWLZ8276-RA;WHWLZ3695-RA;WHWLZ0160-RA;WHWLZ1091-RA;WHWLZ1090-RA;	2	WHWLZ8276-RAWHWLZ3695-RA				GH32	6	evm.model.BCHE01000003.1.1123;evm.model.BCHE01000002.1.991;evm.model.BCHE01000004.1.301;evm.model.BCHE01000005.1.837;evm.model.BCHE01000003.1.664;evm.model.BCHE01000007.1.251;	1	BCHE01000005.1.837
	WHWLZ2534-RA	BCHE01000003.1.334		GH33	8	WHWLZ3548-RA;WHWLZ2214-RA;WHWLZ5324-RA;WHWLZ4346-RA;WHWLZ0716-RA;WHWLZ2676-RA;WHWLZ8574-RA;WHWLZ9731-RA;	0					GH33	8	evm.model.BCHE01000003.1.539;evm.model.BCHE01000002.1.207;evm.model.BCHE01000002.1.689;evm.model.BCHE01000008.1.181;evm.model.BCHE01000001.1.312;evm.model.BCHE01000006.1.441;evm.model.BCHE01000009.1.295;evm.model.BCHE01000003.1.112;	1	BCHE01000009.1.295
	WHWLZ8473-RA	BCHE01000003.1.21		GH35	3	WHWLZ7051-RA;WHWLZ6717-RA;WHWLZ9420-RA;	1	WHWLZ9420-RA				GH35	3	evm.model.BCHE01000010.1.83;evm.model.BCHE01000012.1.1;evm.model.BCHE01000009.1.12;	1	BCHE01000009.1.12
	WHWLZ3126-RA	BCHE01000010.1.497		GH36	16	WHWLZ2782-RA;WHWLZ3879-RA;WHWLZ8287-RA;WHWLZ8325-RA;WHWLZ2292-RA;WHWLZ5109-RA;WHWLZ0048-RA;WHWLZ1242-RA;WHWLZ8290-RA;WHWLZ1198-RA;WHWLZ9644-RA;WHWLZ5980-RA;WHWLZ4770-RA;WHWLZ1101-RA;WHWLZ6192-RA;WHWLZ1181-RA;	0					GH36	13	evm.model.BCHE01000002.1.110;evm.model.BCHE01000006.1.167;evm.model.BCHE01000007.1.232;evm.model.BCHE01000001.1.1261;evm.model.BCHE01000001.1.813;evm.model.BCHE01000001.1.1108;evm.model.BCHE01000001.1.770;evm.model.BCHE01000009.1.210;evm.model.BCHE01000007.1.533;evm.model.BCHE01000003.1.1072;evm.model.BCHE01000002.1.1090;evm.model.BCHE01000007.1.727;evm.model.BCHE01000001.1.752;	0
	WHWLZ8981-RA	BCHE01000006.1.213		GH37	3	WHWLZ6940-RA;WHWLZ2354-RA;WHWLZ4240-RA;	0					GH37	4	evm.model.BCHE01000001.1.1393;evm.model.BCHE01000005.1.216;evm.model.BCHE01000002.1.547;evm.model.BCHE01000001.1.1717;	0
	WHWLZ4683-RA	BCHE01000007.1.239		GH38	4	WHWLZ1128-RA;WHWLZ0246-RA;WHWLZ9074-RA;WHWLZ6114-RA;	0					GH38	5	evm.model.BCHE01000001.1.715;evm.model.BCHE01000003.1.356;evm.model.BCHE01000003.1.839;evm.model.BCHE01000008.1.40;evm.model.BCHE01000007.1.653;	0
	WHWLZ8737-RA	BCHE01000004.1.930		GH39	6	WHWLZ5487-RA;WHWLZ1445-RA;WHWLZ2212-RA;WHWLZ6324-RA;WHWLZ2143-RA;WHWLZ3010-RA;	2	WHWLZ3010-RAWHWLZ2143-RA				GH39	7	evm.model.BCHE01000003.1.914;evm.model.BCHE01000005.1.842;evm.model.BCHE01000004.1.765;evm.model.BCHE01000002.1.140;evm.model.BCHE01000004.1.49;evm.model.BCHE01000008.1.120;evm.model.BCHE01000002.1.763;	3	BCHE01000002.1.763;BCHE01000004.1.49;BCHE01000008.1.120
	WHWLZ7476-RA	BCHE01000030.1.1		GH43	44	WHWLZ3039-RA;WHWLZ7633-RA;WHWLZ6877-RA;WHWLZ3447-RA;WHWLZ3040-RA;WHWLZ0289-RA;WHWLZ4089-RA;WHWLZ5643-RA;WHWLZ7529-RA;WHWLZ8928-RA;WHWLZ8403-RA;WHWLZ1964-RA;WHWLZ8917-RA;WHWLZ6527-RA;WHWLZ9287-RA;WHWLZ1421-RA;WHWLZ6849-RA;WHWLZ7332-RA;WHWLZ6934-RA;WHWLZ3283-RA;WHWLZ7814-RA;WHWLZ5744-RA;WHWLZ9891-RA;WHWLZ1749-RA;WHWLZ5427-RA;WHWLZ1355-RA;WHWLZ8630-RA;WHWLZ4038-RA;WHWLZ7765-RA;WHWLZ3941-RA;WHWLZ6637…	12	WHWLZ3039-RA WHWLZ7633-RA WHWLZ3040-RA WHWLZ0289-RA WHWLZ8917-RA WHWLZ6527-RA WHWLZ1421-RA WHWLZ9891-RA WHWLZ5427-RA WHWLZ1355-RA WHWLZ8630-RA WHWLZ3941-RA				GH43	45	evm.model.BCHE01000003.1.25;evm.model.BCHE01000009.1.353;evm.model.BCHE01000005.1.400;evm.model.BCHE01000003.1.435;evm.model.BCHE01000003.1.26;evm.model.BCHE01000003.1.174;evm.model.BCHE01000001.1.1284;evm.model.BCHE01000002.1.933;evm.model.BCHE01000006.1.784;evm.model.BCHE01000005.1.157;evm.model.BCHE01000013.1.27;evm.model.BCHE01000008.1.163;evm.model.BCHE01000001.1.1464;evm.model.BCHE01000006.…	9	BCHE01000003.1.25 BCHE01000003.1.26 BCHE01000005.1.157 BCHE01000013.1.27 BCHE01000003.1.792 BCHE01000010.1.390 BCHE01000001.1.92 BCHE01000009.1.212 BCHE01000006.1.497
	WHWLZ9735-RA	BCHE01000004.1.58		GH45	1	WHWLZ6403-RA;	1	WHWLZ6403-RA				GH45	2	evm.model.BCHE01000005.1.734;evm.model.BCHE01000004.1.893;	2	BCHE01000005.1.734;BCHE01000004.1.893;
	WHWLZ5339-RA	BCHE01000003.1.285		GH47	19	WHWLZ2015-RA;WHWLZ6413-RA;WHWLZ9038-RA;WHWLZ8655-RA;WHWLZ4841-RA;WHWLZ4254-RA;WHWLZ4894-RA;WHWLZ2271-RA;WHWLZ5926-RA;WHWLZ0500-RA;WHWLZ5614-RA;WHWLZ2133-RA;WHWLZ4712-RA;WHWLZ8716-RA;WHWLZ7789-RA;WHWLZ7250-RA;WHWLZ3872-RA;WHWLZ1363-RA;WHWLZ8094-RA;	0					GH47	16	evm.model.BCHE01000002.1.883;evm.model.BCHE01000005.1.724;evm.model.BCHE01000005.1.11;evm.model.BCHE01000006.1.537;evm.model.BCHE01000001.1.1537;evm.model.BCHE01000001.1.1729;evm.model.BCHE01000002.1.627;evm.model.BCHE01000001.1.1489;evm.model.BCHE01000007.1.156;evm.model.BCHE01000002.1.772;evm.model.BCHE01000008.1.528;evm.model.BCHE01000007.1.488;evm.model.BCHE01000004.1.143;evm.model.BCHE010000…	0
	WHWLZ7328-RA	BCHE01000001.1.183		GH51	2	WHWLZ0275-RA;WHWLZ5700-RA;	0					GH51	2	evm.model.BCHE01000003.1.809;evm.model.BCHE01000007.1.237;	0
	WHWLZ2162-RA	BCHE01000002.1.1221		GH53	2	WHWLZ3361-RA;WHWLZ1041-RA;	2	WHWLZ3361-RAWHWLZ1041-RA				GH53	1	evm.model.BCHE01000001.1.623;	1	BCHE01000001.1.623;
	WHWLZ5363-RA	BCHE01000007.1.240		GH54	6	WHWLZ7640-RA;WHWLZ7639-RA;WHWLZ7793-RA;WHWLZ0007-RA;WHWLZ4300-RA;WHWLZ1669-RA;	4	WHWLZ7640-RAWHWLZ4300-RAWHWLZ1669-RAWHWLZ0007-RA				GH54	3	evm.model.BCHE01000003.1.1110;evm.model.BCHE01000003.1.567;evm.model.BCHE01000003.1.176;	3	BCHE01000003.1.1110;BCHE01000003.1.567;BCHE01000003.1.176;
	WHWLZ9052-RA	BCHE01000004.1.659		GH55	11	WHWLZ9142-RA;WHWLZ6328-RA;WHWLZ2637-RA;WHWLZ1888-RA;WHWLZ5477-RA;WHWLZ4656-RA;WHWLZ8878-RA;WHWLZ8876-RA;WHWLZ0847-RA;WHWLZ4450-RA;WHWLZ9058-RA;	1	WHWLZ5477-RA				GH55	11	evm.model.BCHE01000005.1.149;evm.model.BCHE01000007.1.630;evm.model.BCHE01000002.1.248;evm.model.BCHE01000002.1.996;evm.model.BCHE01000001.1.139;evm.model.BCHE01000008.1.473;evm.model.BCHE01000007.1.63;evm.model.BCHE01000007.1.58;evm.model.BCHE01000003.1.1095;evm.model.BCHE01000006.1.6;evm.model.BCHE01000006.1.5;	2	BCHE01000007.1.630 BCHE01000001.1.139
	WHWLZ5147-RA	BCHE01000005.1.23		GH62	3	WHWLZ3007-RA;WHWLZ2962-RA;WHWLZ7341-RA;	3	WHWLZ7341-RAWHWLZ3007-RAWHWLZ2962-RA				GH62	1	evm.model.BCHE01000010.1.401;	1	BCHE01000010.1.401;
	WHWLZ1295-RA	BCHE01000005.1.845		GH63	1	WHWLZ3589-RA;	1	WHWLZ3589-RA				GH63	1	evm.model.BCHE01000003.1.564;	0
	WHWLZ7534-RA	BCHE01000002.1.390		GH64	1	WHWLZ9626-RA;	0					GH65	2	evm.model.BCHE01000003.1.588;evm.model.BCHE01000009.1.290;	0
	WHWLZ3179-RA	BCHE01000010.1.155		GH65	1	WHWLZ3615-RA;	0					GH67	2	evm.model.BCHE01000009.1.436;evm.model.BCHE01000006.1.674;	1	BCHE01000009.1.436
	WHWLZ5404-RA	BCHE01000010.1.158		GH67	2	WHWLZ9841-RA;WHWLZ8769-RA;	1	WHWLZ9841-RA				GH71	5	evm.model.BCHE01000004.1.679;evm.model.BCHE01000001.1.294;evm.model.BCHE01000003.1.615;evm.model.BCHE01000006.1.505;evm.model.BCHE01000003.1.42;	0
	WHWLZ2163-RA	BCHE01000002.1.752		GH71	4	WHWLZ3911-RA;WHWLZ0699-RA;WHWLZ3643-RA;WHWLZ3046-RA;	0					GH72	8	evm.model.BCHE01000001.1.1415;evm.model.BCHE01000004.1.683;evm.model.BCHE01000001.1.1528;evm.model.BCHE01000003.1.198;evm.model.BCHE01000008.1.347;evm.model.BCHE01000010.1.214;evm.model.BCHE01000001.1.898;evm.model.BCHE01000002.1.802;	0
	WHWLZ3336-RA	BCHE01000003.1.785		GH72	8	WHWLZ4963-RA;WHWLZ3922-RA;WHWLZ4850-RA;WHWLZ3201-RA;WHWLZ4503-RA;WHWLZ7185-RA;WHWLZ1330-RA;WHWLZ2104-RA;	0					GH73	1	evm.model.BCHE01000004.1.243;	0
	WHWLZ1132-RA	BCHE01000001.1.709		GH73	1	WHWLZ5478-RA;	0					GH74	1	evm.model.BCHE01000001.1.1720;	1	BCHE01000001.1.1720;
	WHWLZ3476-RA	BCHE01000001.1.235		GH74	1	WHWLZ9468-RA;	1	WHWLZ9468-RA				GH75	4	evm.model.BCHE01000001.1.172;evm.model.BCHE01000014.1.2;evm.model.BCHE01000002.1.976;evm.model.BCHE01000015.1.3;	1	BCHE01000002.1.976
	WHWLZ3335-RA	BCHE01000001.1.1763		GH75	4	WHWLZ8122-RA;WHWLZ4804-RA;WHWLZ1917-RA;WHWLZ1786-RA;	1	WHWLZ1917-RA				GH76	20	evm.model.BCHE01000001.1.1;evm.model.BCHE01000001.1.1211;evm.model.BCHE01000008.1.212;evm.model.BCHE01000002.1.709;evm.model.BCHE01000005.1.881;evm.model.BCHE01000001.1.835;evm.model.BCHE01000005.1.101;evm.model.BCHE01000008.1.231;evm.model.BCHE01000003.1.819;evm.model.BCHE01000001.1.1748;evm.model.BCHE01000002.1.1238;evm.model.BCHE01000002.1.975;evm.model.BCHE01000004.1.698;evm.model.BCHE0100000…	0
	WHWLZ8379-RA	BCHE01000006.1.650		GH76	20	WHWLZ4400-RA;WHWLZ5131-RA;WHWLZ2193-RA;WHWLZ1425-RA;WHWLZ4384-RA;WHWLZ7561-RA;WHWLZ8965-RA;WHWLZ1265-RA;WHWLZ4275-RA;WHWLZ0266-RA;WHWLZ1918-RA;WHWLZ1405-RA;WHWLZ5051-RA;WHWLZ3710-RA;WHWLZ1930-RA;WHWLZ3881-RA;WHWLZ6649-RA;WHWLZ1472-RA;WHWLZ3834-RA;WHWLZ7012-RA;	0					GH78	6	evm.model.BCHE01000006.1.339;evm.model.BCHE01000006.1.244;evm.model.BCHE01000006.1.35;evm.model.BCHE01000006.1.827;evm.model.BCHE01000007.1.824;evm.model.BCHE01000002.1.1165;	0
	WHWLZ4270-RA	BCHE01000003.1.811		GH78	10	WHWLZ1157-RA;WHWLZ5316-RA;WHWLZ8286-RA;WHWLZ8451-RA;WHWLZ5318-RA;WHWLZ3839-RA;WHWLZ5317-RA;WHWLZ5311-RA;WHWLZ6286-RA;WHWLZ1723-RA;	0					GH79	52	evm.model.BCHE01000003.1.500;evm.model.BCHE01000003.1.706;evm.model.BCHE01000001.1.1599;evm.model.BCHE01000002.1.977;evm.model.BCHE01000002.1.687;evm.model.BCHE01000032.1.2;evm.model.BCHE01000010.1.432;evm.model.BCHE01000005.1.741;evm.model.BCHE01000005.1.629;evm.model.BCHE01000006.1.709;evm.model.BCHE01000001.1.1597;evm.model.BCHE01000010.1.157;evm.model.BCHE01000007.1.212;evm.model.BCHE01000001…	0
	WHWLZ7697-RA	BCHE01000004.1.403		GH79	47	WHWLZ5674-RA;WHWLZ9777-RA;WHWLZ8808-RA;WHWLZ7380-RA;WHWLZ2283-RA;WHWLZ5969-RA;WHWLZ2615-RA;WHWLZ1916-RA;WHWLZ8680-RA;WHWLZ2216-RA;WHWLZ6517-RA;WHWLZ7029-RA;WHWLZ3574-RA;WHWLZ4927-RA;WHWLZ4335-RA;WHWLZ7065-RA;WHWLZ0175-RA;WHWLZ2155-RA;WHWLZ4042-RA;WHWLZ9279-RA;WHWLZ8534-RA;WHWLZ0221-RA;WHWLZ3511-RA;WHWLZ7119-RA;WHWLZ4048-RA;WHWLZ9134-RA;WHWLZ1951-RA;WHWLZ6396-RA;WHWLZ4952-RA;WHWLZ9843-RA;WHWLZ2893…	0					GH81	2	evm.model.BCHE01000008.1.47;evm.model.BCHE01000006.1.360;	1	BCHE01000006.1.360
	WHWLZ6128-RA	BCHE01000002.1.625		GH81	3	WHWLZ1807-RA;WHWLZ9115-RA;WHWLZ8158-RA;	0					GH84	4	evm.model.BCHE01000007.1.227;evm.model.BCHE01000001.1.51;evm.model.BCHE01000008.1.205;evm.model.BCHE01000014.1.16;	0
	WHWLZ1359-RA	BCHE01000006.1.28		GH84	4	WHWLZ5687-RA;WHWLZ5383-RA;WHWLZ4793-RA;WHWLZ4377-RA;	0					GH85	1	evm.model.BCHE01000003.1.578;	0
	WHWLZ2952-RA	BCHE01000009.1.302		GH85	1	WHWLZ3604-RA;	0					GH88	2	evm.model.BCHE01000012.1.19;evm.model.BCHE01000006.1.431;	0
	WHWLZ4470-RA	BCHE01000006.1.78		GH88	2	WHWLZ5307-RA;WHWLZ8559-RA;	0					GH92	7	evm.model.BCHE01000008.1.77;evm.model.BCHE01000002.1.50;evm.model.BCHE01000003.1.644;evm.model.BCHE01000005.1.363;evm.model.BCHE01000008.1.357;evm.model.BCHE01000010.1.231;evm.model.BCHE01000005.1.430;	0
	WHWLZ8531-RA	BCHE01000001.1.782		GH92	8	WHWLZ3186-RA;WHWLZ6905-RA;WHWLZ0596-RA;WHWLZ3675-RA;WHWLZ6058-RA;WHWLZ4518-RA;WHWLZ7199-RA;WHWLZ6709-RA;	0					GH93	6	evm.model.BCHE01000005.1.864;evm.model.BCHE01000006.1.717;evm.model.BCHE01000009.1.262;evm.model.BCHE01000001.1.983;evm.model.BCHE01000006.1.463;evm.model.BCHE01000005.1.486;	1	BCHE01000005.1.864
	WHWLZ6140-RA	BCHE01000002.1.449		GH93	6	WHWLZ2942-RA;WHWLZ8815-RA;WHWLZ9830-RA;WHWLZ9698-RA;WHWLZ8594-RA;WHWLZ6661-RA;	1	WHWLZ2942-RA				GH95	4	evm.model.BCHE01000005.1.932;evm.model.BCHE01000007.1.119;evm.model.BCHE01000011.1.104;evm.model.BCHE01000005.1.373;	0
	WHWLZ7401-RA	BCHE01000002.1.274		GH95	9	WHWLZ5162-RA;WHWLZ2751-RA;WHWLZ5677-RA;WHWLZ5973-RA;WHWLZ5577-RA;WHWLZ9848-RA;WHWLZ7511-RA;WHWLZ4644-RA;WHWLZ6757-RA;	1	WHWLZ4644-RA				GH97	4	evm.model.BCHE01000006.1.832;evm.model.BCHE01000006.1.831;evm.model.BCHE01000004.1.337;evm.model.BCHE01000001.1.32;	2	BCHE01000006.1.831 BCHE01000001.1.32
	WHWLZ6315-RA	BCHE01000006.1.205		GH97	5	WHWLZ6347-RA;WHWLZ8015-RA;WHWLZ8014-RA;WHWLZ4132-RA;WHWLZ5366-RA;	2	WHWLZ6347-RA WHWLZ4132-RA				GH99	3	evm.model.BCHE01000006.1.37;evm.model.BCHE01000009.1.222;evm.model.BCHE01000001.1.899;	0
	WHWLZ2463-RA	BCHE01000009.1.352		GH99	3	WHWLZ8449-RA;WHWLZ9651-RA;WHWLZ1331-RA;	0					GH103	1	evm.model.BCHE01000010.1.362;	0
	WHWLZ9109-RA	BCHE01000007.1.675		GH103	1	WHWLZ7377-RA;	0					GH105	4	evm.model.BCHE01000006.1.429;evm.model.BCHE01000006.1.553;evm.model.BCHE01000001.1.811;evm.model.BCHE01000002.1.1287;	1	BCHE01000001.1.811
	WHWLZ7543-RA	BCHE01000005.1.153		GH105	3	WHWLZ8670-RA;WHWLZ1239-RA;WHWLZ1612-RA;	1	WHWLZ1239-RA				GH109	4	evm.model.BCHE01000006.1.822;evm.model.BCHE01000005.1.702;evm.model.BCHE01000001.1.1468;evm.model.BCHE01000005.1.642;	0
	WHWLZ7777-RA	BCHE01000009.1.473		GH109	6	WHWLZ8020-RA;WHWLZ6432-RA;WHWLZ4917-RA;WHWLZ2946-RA;WHWLZ6108-RA;WHWLZ6502-RA;	0					GH114	2	evm.model.BCHE01000002.1.8;evm.model.BCHE01000002.1.44;	0
	WHWLZ0218-RA	BCHE01000005.1.25		GH114	2	WHWLZ6057-RA;WHWLZ6357-RA;	0					GH115	1	evm.model.BCHE01000001.1.1226;	0
	WHWLZ8833-RA	BCHE01000003.1.351		GH115	2	WHWLZ8773-RA;WHWLZ5149-RA;	0					GH125	2	evm.model.BCHE01000003.1.940;evm.model.BCHE01000005.1.781;	0
	WHWLZ4179-RA	BCHE01000003.1.840		GH125	2	WHWLZ0194-RA;WHWLZ2849-RA;	0					GH127	1	evm.model.BCHE01000009.1.187;	0
	WHWLZ6277-RA	BCHE01000005.1.104		GH127	2	WHWLZ5347-RA;WHWLZ9621-RA;	0					GH128	2	evm.model.BCHE01000003.1.273;evm.model.BCHE01000005.1.649;	1	BCHE01000003.1.273
	WHWLZ9072-RA	BCHE01000013.1.5		GH128	3	WHWLZ6496-RA;WHWLZ3277-RA;WHWLZ1787-RA;	0					GH131	2	evm.model.BCHE01000001.1.1745;evm.model.BCHE01000005.1.219;	2	BCHE01000001.1.1745;BCHE01000005.1.219
	WHWLZ4426-RA	BCHE01000004.1.147		GH131	2	WHWLZ4272-RA;WHWLZ6938-RA;	2	WHWLZ6938-RAWHWLZ4272-RA				GH132	3	evm.model.BCHE01000003.1.263;evm.model.BCHE01000004.1.595;evm.model.BCHE01000010.1.188;	1	BCHE01000004.1.595
	WHWLZ2490-RA	BCHE01000005.1.57		GH132	4	WHWLZ3267-RA;WHWLZ0419-RA;WHWLZ0105-RA;WHWLZ7158-RA;	1	WHWLZ0419-RA				GH133	8	evm.model.BCHE01000004.1.817;evm.model.BCHE01000005.1.166;evm.model.BCHE01000001.1.1245;evm.model.BCHE01000010.1.442;evm.model.BCHE01000008.1.313;evm.model.BCHE01000001.1.1617;evm.model.BCHE01000002.1.41;evm.model.BCHE01000001.1.1614;	0
	WHWLZ4459-RA	BCHE01000005.1.350		GH133	7	WHWLZ0384-RA;WHWLZ7390-RA;WHWLZ4481-RA;WHWLZ8908-RA;WHWLZ5128-RA;WHWLZ4149-RA;WHWLZ4144-RA;	0					GH134	1	evm.model.BCHE01000005.1.824;	0
	WHWLZ2569-RA	BCHE01000008.1.41		GH134	1	WHWLZ0556-RA;	0					GH135	5	evm.model.BCHE01000002.1.45;evm.model.BCHE01000001.1.179;evm.model.BCHE01000005.1.164;evm.model.BCHE01000001.1.1244;evm.model.BCHE01000001.1.1687;	0
	WHWLZ1255-RA	BCHE01000010.1.298		GH135	4	WHWLZ6358-RA;WHWLZ3127-RA;WHWLZ6299-RA;WHWLZ1154-RA;	0					GT0	36	evm.model.BCHE01000005.1.250;evm.model.BCHE01000006.1.392;evm.model.BCHE01000001.1.140;evm.model.BCHE01000001.1.944;evm.model.BCHE01000007.1.206;evm.model.BCHE01000007.1.384;evm.model.BCHE01000009.1.66;evm.model.BCHE01000002.1.711;evm.model.BCHE01000005.1.725;evm.model.BCHE01000001.1.1708;evm.model.BCHE01000001.1.233;evm.model.BCHE01000009.1.267;evm.model.BCHE01000001.1.1097;evm.model.BCHE0100000…	0
	WHWLZ7035-RA	BCHE01000007.1.225		GT0	34	WHWLZ6770-RA;WHWLZ8517-RA;WHWLZ9705-RA;WHWLZ1383-RA;WHWLZ4243-RA;WHWLZ2515-RA;WHWLZ5665-RA;WHWLZ6412-RA;WHWLZ0647-RA;WHWLZ6377-RA;WHWLZ4759-RA;WHWLZ9004-RA;WHWLZ3430-RA;WHWLZ9606-RA;WHWLZ8131-RA;WHWLZ7538-RA;WHWLZ1056-RA;WHWLZ4475-RA;WHWLZ7438-RA;WHWLZ5386-RA;WHWLZ3867-RA;WHWLZ4005-RA;WHWLZ9320-RA;WHWLZ8232-RA;WHWLZ0511-RA;WHWLZ3424-RA;WHWLZ5769-RA;WHWLZ2906-RA;WHWLZ4233-RA;WHWLZ9470-RA;WHWLZ3017…	0					GT1	17	evm.model.BCHE01000012.1.69;evm.model.BCHE01000004.1.802;evm.model.BCHE01000004.1.937;evm.model.BCHE01000003.1.407;evm.model.BCHE01000010.1.235;evm.model.BCHE01000005.1.705;evm.model.BCHE01000006.1.346;evm.model.BCHE01000002.1.128;evm.model.BCHE01000011.1.68;evm.model.BCHE01000002.1.575;evm.model.BCHE01000005.1.262;evm.model.BCHE01000006.1.289;evm.model.BCHE01000006.1.347;evm.model.BCHE01000009.1…	0
	WHWLZ4492-RA	BCHE01000007.1.526		GT1	15	WHWLZ4787-RA;WHWLZ0411-RA;WHWLZ6449-RA;WHWLZ3418-RA;WHWLZ9854-RA;WHWLZ4553-RA;WHWLZ8171-RA;WHWLZ8238-RA;WHWLZ2326-RA;WHWLZ6781-RA;WHWLZ4612-RA;WHWLZ7203-RA;WHWLZ5653-RA;WHWLZ4044-RA;WHWLZ4711-RA;	0					GT2	129	evm.model.BCHE01000001.1.960;evm.model.BCHE01000002.1.530;evm.model.BCHE01000006.1.305;evm.model.BCHE01000001.1.668;evm.model.BCHE01000001.1.844;evm.model.BCHE01000001.1.851;evm.model.BCHE01000010.1.41;evm.model.BCHE01000010.1.302;evm.model.BCHE01000008.1.356;evm.model.BCHE01000005.1.352;evm.model.BCHE01000015.1.12;evm.model.BCHE01000005.1.427;evm.model.BCHE01000011.1.57;evm.model.BCHE01000001.1.…	0
	WHWLZ0848-RA	BCHE01000009.1.213		GT2	124	WHWLZ9408-RA;WHWLZ9875-RA;WHWLZ1399-RA;WHWLZ8331-RA;WHWLZ8222-RA;WHWLZ2370-RA;WHWLZ1272-RA;WHWLZ1280-RA;WHWLZ1078-RA;WHWLZ7263-RA;WHWLZ5392-RA;WHWLZ6482-RA;WHWLZ3096-RA;WHWLZ6894-RA;WHWLZ6712-RA;WHWLZ9879-RA;WHWLZ1689-RA;WHWLZ9246-RA;WHWLZ7552-RA;WHWLZ2741-RA;WHWLZ6307-RA;WHWLZ2922-RA;WHWLZ4326-RA;WHWLZ8479-RA;WHWLZ1933-RA;WHWLZ9834-RA;WHWLZ9473-RA;WHWLZ9394-RA;WHWLZ6860-RA;WHWLZ5934-RA;WHWLZ5514…	3	WHWLZ8209-RAWHWLZ7275-RAWHWLZ1399-RA				GT3	1	evm.model.BCHE01000003.1.502;	0
	WHWLZ2940-RA	BCHE01000007.1.664		GT3	1	WHWLZ3513-RA;	0					GT4	111	evm.model.BCHE01000002.1.930;evm.model.BCHE01000002.1.460;evm.model.BCHE01000005.1.446;evm.model.BCHE01000006.1.154;evm.model.BCHE01000001.1.37;evm.model.BCHE01000004.1.503;evm.model.BCHE01000003.1.1116;evm.model.BCHE01000007.1.344;evm.model.BCHE01000011.1.160;evm.model.BCHE01000001.1.18;evm.model.BCHE01000004.1.81;evm.model.BCHE01000002.1.567;evm.model.BCHE01000003.1.1117;evm.model.BCHE01000001.…	1	BCHE01000008.1.88
	WHWLZ2192-RA	BCHE01000008.1.138		GT4	104	WHWLZ2440-RA;WHWLZ6696-RA;WHWLZ5933-RA;WHWLZ6652-RA;WHWLZ5373-RA;WHWLZ0518-RA;WHWLZ4566-RA;WHWLZ5354-RA;WHWLZ7985-RA;WHWLZ7734-RA;WHWLZ0149-RA;WHWLZ2648-RA;WHWLZ5254-RA;WHWLZ0916-RA;WHWLZ3729-RA;WHWLZ2337-RA;WHWLZ7452-RA;WHWLZ4705-RA;WHWLZ1515-RA;WHWLZ8789-RA;WHWLZ4354-RA;WHWLZ6764-RA;WHWLZ3174-RA;WHWLZ2295-RA;WHWLZ4488-RA;WHWLZ2434-RA;WHWLZ5217-RA;WHWLZ1800-RA;WHWLZ9145-RA;WHWLZ6919-RA;WHWLZ4115…	1	WHWLZ9145-RA				GT5	1	evm.model.BCHE01000003.1.987;	0
	WHWLZ0155-RA	BCHE01000010.1.6		GT5	1	WHWLZ0130-RA;	0					GT7	3	evm.model.BCHE01000006.1.609;evm.model.BCHE01000010.1.481;evm.model.BCHE01000002.1.386;	0
	WHWLZ9870-RA	BCHE01000001.1.66		GT7	4	WHWLZ4635-RA;WHWLZ8714-RA;WHWLZ7415-RA;WHWLZ2494-RA;	0					GT8	11	evm.model.BCHE01000002.1.573;evm.model.BCHE01000007.1.229;evm.model.BCHE01000006.1.137;evm.model.BCHE01000002.1.1077;evm.model.BCHE01000001.1.1343;evm.model.BCHE01000008.1.253;evm.model.BCHE01000002.1.1058;evm.model.BCHE01000007.1.281;evm.model.BCHE01000007.1.659;evm.model.BCHE01000013.1.43;evm.model.BCHE01000003.1.481;	0
	WHWLZ5847-RA	BCHE01000005.1.862		GT8	11	WHWLZ2328-RA;WHWLZ5690-RA;WHWLZ8357-RA;WHWLZ5022-RA;WHWLZ4143-RA;WHWLZ5734-RA;WHWLZ6123-RA;WHWLZ1803-RA;WHWLZ2150-RA;WHWLZ7544-RA;WHWLZ6948-RA;	0					GT9	1	evm.model.BCHE01000005.1.832;	0
	WHWLZ4527-RA	BCHE01000001.1.1186		GT9	1	WHWLZ2886-RA;	0					GT15	10	evm.model.BCHE01000005.1.971;evm.model.BCHE01000004.1.913;evm.model.BCHE01000007.1.385;evm.model.BCHE01000009.1.38;evm.model.BCHE01000001.1.943;evm.model.BCHE01000011.1.137;evm.model.BCHE01000006.1.139;evm.model.BCHE01000005.1.972;evm.model.BCHE01000005.1.765;evm.model.BCHE01000009.1.134;	0
	WHWLZ4613-RA	BCHE01000009.1.483		GT14	1	WHWLZ5114-RA;	0					GT17	2	evm.model.BCHE01000005.1.214;evm.model.BCHE01000001.1.111;	0
	WHWLZ4995-RA	BCHE01000008.1.272		GT15	9	WHWLZ9432-RA;WHWLZ4053-RA;WHWLZ5822-RA;WHWLZ9486-RA;WHWLZ1382-RA;WHWLZ8355-RA;WHWLZ9431-RA;WHWLZ2835-RA;WHWLZ9580-RA;	0					GT19	1	evm.model.BCHE01000001.1.933;	0
	WHWLZ6722-RA	BCHE01000005.1.853		GT17	1	WHWLZ6942-RA;	0					GT20	6	evm.model.BCHE01000009.1.270;evm.model.BCHE01000009.1.409;evm.model.BCHE01000001.1.1712;evm.model.BCHE01000009.1.408;evm.model.BCHE01000006.1.750;evm.model.BCHE01000010.1.86;	0
	WHWLZ1122-RA	BCHE01000001.1.1278		GT19	1	WHWLZ1372-RA;	0					GT21	1	evm.model.BCHE01000003.1.756;	0
	WHWLZ8521-RA	BCHE01000006.1.212		GT20	5	WHWLZ9707-RA;WHWLZ4245-RA;WHWLZ9820-RA;WHWLZ9315-RA;WHWLZ7055-RA;	0					GT22	8	evm.model.BCHE01000006.1.33;evm.model.BCHE01000007.1.265;evm.model.BCHE01000001.1.1741;evm.model.BCHE01000004.1.123;evm.model.BCHE01000003.1.308;evm.model.BCHE01000005.1.322;evm.model.BCHE01000004.1.889;evm.model.BCHE01000001.1.517;	0
	WHWLZ8074-RA	BCHE01000007.1.527		GT21	1	WHWLZ3790-RA;	0					GT24	3	evm.model.BCHE01000004.1.710;evm.model.BCHE01000006.1.323;evm.model.BCHE01000006.1.391;	0
	WHWLZ8412-RA	BCHE01000008.1.599		GT22	9	WHWLZ5717-RA;WHWLZ8470-RA;WHWLZ5447-RA;WHWLZ3208-RA;WHWLZ5450-RA;WHWLZ3306-RA;WHWLZ6861-RA;WHWLZ4035-RA;WHWLZ0954-RA;	0					GT25	2	evm.model.BCHE01000003.1.125;evm.model.BCHE01000019.1.5;	0
	WHWLZ5513-RA	BCHE01000009.1.350		GT24	3	WHWLZ3820-RA;WHWLZ8192-RA;WHWLZ8516-RA;	0					GT27	2	evm.model.BCHE01000005.1.851;evm.model.BCHE01000010.1.336;	0
	WHWLZ3996-RA	BCHE01000004.1.737		GT25	1	WHWLZ3142-RA;	0					GT29	2	evm.model.BCHE01000011.1.142;evm.model.BCHE01000009.1.291;	0
	WHWLZ4780-RA	BCHE01000004.1.10		GT27	2	WHWLZ2929-RA;WHWLZ7284-RA;	0					GT30	1	evm.model.BCHE01000007.1.416;	0
	WHWLZ0174-RA	BCHE01000001.1.804		GT29	1	WHWLZ9728-RA;	0					GT31	12	evm.model.BCHE01000004.1.151;evm.model.BCHE01000003.1.183;evm.model.BCHE01000004.1.822;evm.model.BCHE01000007.1.741;evm.model.BCHE01000003.1.736;evm.model.BCHE01000002.1.629;evm.model.BCHE01000003.1.488;evm.model.BCHE01000001.1.1016;evm.model.BCHE01000002.1.324;evm.model.BCHE01000002.1.914;evm.model.BCHE01000003.1.87;evm.model.BCHE01000004.1.439;	0
	WHWLZ5697-RA	BCHE01000004.1.94		GT30	1	WHWLZ5858-RA;	0					GT32	11	evm.model.BCHE01000002.1.604;evm.model.BCHE01000001.1.853;evm.model.BCHE01000003.1.636;evm.model.BCHE01000002.1.1083;evm.model.BCHE01000006.1.721;evm.model.BCHE01000001.1.1641;evm.model.BCHE01000003.1.167;evm.model.BCHE01000003.1.168;evm.model.BCHE01000009.1.44;evm.model.BCHE01000001.1.975;evm.model.BCHE01000001.1.974;	0
	WHWLZ3561-RA	BCHE01000005.1.945		GT31	13	WHWLZ7857-RA;WHWLZ3187-RA;WHWLZ0380-RA;WHWLZ6205-RA;WHWLZ3768-RA;WHWLZ3500-RA;WHWLZ4298-RA;WHWLZ1457-RA;WHWLZ2268-RA;WHWLZ2559-RA;WHWLZ1983-RA;WHWLZ3103-RA;WHWLZ0578-RA;	0					GT33	1	evm.model.BCHE01000004.1.664;	0
	WHWLZ6979-RA	BCHE01000009.1.412		GT32	10	WHWLZ2298-RA;WHWLZ1282-RA;WHWLZ3666-RA;WHWLZ1798-RA;WHWLZ3966-RA;WHWLZ5689-RA;WHWLZ3176-RA;WHWLZ9492-RA;WHWLZ1415-RA;WHWLZ1414-RA;	0					GT34	33	evm.model.BCHE01000005.1.370;evm.model.BCHE01000004.1.278;evm.model.BCHE01000001.1.1465;evm.model.BCHE01000005.1.796;evm.model.BCHE01000005.1.803;evm.model.BCHE01000004.1.463;evm.model.BCHE01000004.1.431;evm.model.BCHE01000005.1.120;evm.model.BCHE01000003.1.477;evm.model.BCHE01000009.1.349;evm.model.BCHE01000003.1.1120;evm.model.BCHE01000005.1.797;evm.model.BCHE01000008.1.654;evm.model.BCHE010000…	0
	WHWLZ7549-RA	BCHE01000004.1.649		GT33	1	WHWLZ3903-RA;	0					GT35	1	evm.model.BCHE01000002.1.238;	0
	WHWLZ1054-RA	BCHE01000010.1.53		GT34	27	WHWLZ7580-RA;WHWLZ9462-RA;WHWLZ7435-RA;WHWLZ3488-RA;WHWLZ3155-RA;WHWLZ0322-RA;WHWLZ1253-RA;WHWLZ8866-RA;WHWLZ6351-RA;WHWLZ9653-RA;WHWLZ8756-RA;WHWLZ0622-RA;WHWLZ9061-RA;WHWLZ8033-RA;WHWLZ9375-RA;WHWLZ4570-RA;WHWLZ7558-RA;WHWLZ9789-RA;WHWLZ1213-RA;WHWLZ8211-RA;WHWLZ5533-RA;WHWLZ5086-RA;WHWLZ4274-RA;WHWLZ6454-RA;WHWLZ8563-RA;WHWLZ5680-RA;WHWLZ0924-RA;	0					GT39	3	evm.model.BCHE01000004.1.291;evm.model.BCHE01000009.1.127;evm.model.BCHE01000007.1.483;	0
	WHWLZ3033-RA	BCHE01000008.1.427		GT35	1	WHWLZ2650-RA;	0					GT41	11	evm.model.BCHE01000005.1.706;evm.model.BCHE01000003.1.691;evm.model.BCHE01000005.1.672;evm.model.BCHE01000003.1.213;evm.model.BCHE01000007.1.262;evm.model.BCHE01000009.1.266;evm.model.BCHE01000004.1.280;evm.model.BCHE01000001.1.113;evm.model.BCHE01000001.1.264;evm.model.BCHE01000003.1.651;evm.model.BCHE01000008.1.551;	0
	WHWLZ0010-RA	BCHE01000005.1.152		GT39	3	WHWLZ7942-RA;WHWLZ9567-RA;WHWLZ5921-RA;	0					GT47	3	evm.model.BCHE01000010.1.417;evm.model.BCHE01000005.1.970;evm.model.BCHE01000002.1.443;	0
	WHWLZ7078-RA	BCHE01000006.1.4		GT41	11	WHWLZ4373-RA;WHWLZ0674-RA;WHWLZ3720-RA;WHWLZ6474-RA;WHWLZ6805-RA;WHWLZ5712-RA;WHWLZ3216-RA;WHWLZ3682-RA;WHWLZ4733-RA;WHWLZ5130-RA;WHWLZ9704-RA;	0					GT48	1	evm.model.BCHE01000006.1.383;	0
	WHWLZ5418-RA	BCHE01000001.1.255		GT47	3	WHWLZ9433-RA;WHWLZ7140-RA;WHWLZ2296-RA;	0					GT49	1	evm.model.BCHE01000003.1.1019;	0
	WHWLZ2273-RA	BCHE01000008.1.595		GT48	2	WHWLZ8149-RA;WHWLZ8509-RA;	0					GT50	4	evm.model.BCHE01000012.1.63;evm.model.BCHE01000006.1.325;evm.model.BCHE01000007.1.374;evm.model.BCHE01000003.1.371;	0
	WHWLZ5352-RA	BCHE01000015.1.4		GT49	2	WHWLZ4765-RA;WHWLZ0095-RA;	0					GT51	46	evm.model.BCHE01000003.1.810;evm.model.BCHE01000008.1.258;evm.model.BCHE01000008.1.661;evm.model.BCHE01000003.1.968;evm.model.BCHE01000002.1.143;evm.model.BCHE01000002.1.471;evm.model.BCHE01000002.1.1213;evm.model.BCHE01000002.1.743;evm.model.BCHE01000001.1.208;evm.model.BCHE01000010.1.445;evm.model.BCHE01000003.1.873;evm.model.BCHE01000005.1.953;evm.model.BCHE01000004.1.768;evm.model.BCHE0100000…	0
	WHWLZ8529-RA	BCHE01000002.1.33		GT50	4	WHWLZ5261-RA;WHWLZ8190-RA;WHWLZ5810-RA;WHWLZ3382-RA;	0					GT55	16	evm.model.BCHE01000004.1.14;evm.model.BCHE01000001.1.1314;evm.model.BCHE01000007.1.636;evm.model.BCHE01000009.1.139;evm.model.BCHE01000006.1.693;evm.model.BCHE01000005.1.55;evm.model.BCHE01000001.1.1665;evm.model.BCHE01000008.1.219;evm.model.BCHE01000006.1.708;evm.model.BCHE01000004.1.73;evm.model.BCHE01000002.1.1297;evm.model.BCHE01000005.1.662;evm.model.BCHE01000003.1.63;evm.model.BCHE01000003.…	0
	WHWLZ3357-RA	BCHE01000001.1.1282		GT51	41	WHWLZ0274-RA;WHWLZ0617-RA;WHWLZ5439-RA;WHWLZ3023-RA;WHWLZ0771-RA;WHWLZ0144-RA;WHWLZ2430-RA;WHWLZ9449-RA;WHWLZ2157-RA;WHWLZ0619-RA;WHWLZ0222-RA;WHWLZ2088-RA;WHWLZ3005-RA;WHWLZ9346-RA;WHWLZ4123-RA;WHWLZ3184-RA;WHWLZ9384-RA;WHWLZ8065-RA;WHWLZ6053-RA;WHWLZ5255-RA;WHWLZ7136-RA;WHWLZ4507-RA;WHWLZ5012-RA;WHWLZ2917-RA;WHWLZ4308-RA;WHWLZ4505-RA;WHWLZ6102-RA;WHWLZ2677-RA;WHWLZ5163-RA;WHWLZ5403-RA;WHWLZ7650…	0					GT57	3	evm.model.BCHE01000005.1.364;evm.model.BCHE01000012.1.72;evm.model.BCHE01000007.1.272;	0
	WHWLZ5698-RA	BCHE01000003.1.297		GT55	15	WHWLZ7681-RA;WHWLZ9780-RA;WHWLZ5042-RA;WHWLZ9497-RA;WHWLZ9576-RA;WHWLZ6088-RA;WHWLZ4018-RA;WHWLZ4113-RA;WHWLZ4220-RA;WHWLZ9862-RA;WHWLZ9243-RA;WHWLZ8336-RA;WHWLZ6132-RA;WHWLZ8636-RA;WHWLZ6644-RA;	0					GT58	3	evm.model.BCHE01000004.1.923;evm.model.BCHE01000009.1.117;evm.model.BCHE01000006.1.374;	0
	WHWLZ7694-RA	BCHE01000006.1.594		GT57	4	WHWLZ6906-RA;WHWLZ4791-RA;WHWLZ5493-RA;WHWLZ5724-RA;	0					GT59	1	evm.model.BCHE01000004.1.974;	0
	WHWLZ3848-RA	BCHE01000001.1.1744		GT58	3	WHWLZ4060-RA;WHWLZ9555-RA;WHWLZ8500-RA;	0					GT62	4	evm.model.BCHE01000001.1.605;evm.model.BCHE01000001.1.689;evm.model.BCHE01000005.1.755;evm.model.BCHE01000010.1.311;	0
	WHWLZ2563-RA	BCHE01000002.1.453		GT59	1	WHWLZ4110-RA;	0					GT64	3	evm.model.BCHE01000002.1.603;evm.model.BCHE01000009.1.43;evm.model.BCHE01000008.1.270;	0
	WHWLZ1564-RA	BCHE01000008.1.659		GT62	3	WHWLZ1100-RA;WHWLZ2824-RA;WHWLZ7270-RA;	0					GT66	11	evm.model.BCHE01000007.1.152;evm.model.BCHE01000008.1.485;evm.model.BCHE01000006.1.229;evm.model.BCHE01000005.1.592;evm.model.BCHE01000005.1.589;evm.model.BCHE01000002.1.950;evm.model.BCHE01000013.1.12;evm.model.BCHE01000002.1.1143;evm.model.BCHE01000009.1.195;evm.model.BCHE01000007.1.583;evm.model.BCHE01000001.1.664;	0
	WHWLZ1209-RA	BCHE01000001.1.25		GT64	3	WHWLZ2299-RA;WHWLZ4425-RA;WHWLZ9491-RA;	0					GT69	3	evm.model.BCHE01000002.1.378;evm.model.BCHE01000005.1.479;evm.model.BCHE01000007.1.482;	0
	WHWLZ0298-RA	BCHE01000006.1.8		GT66	10	WHWLZ6552-RA;WHWLZ5610-RA;WHWLZ4669-RA;WHWLZ6972-RA;WHWLZ8293-RA;WHWLZ1947-RA;WHWLZ1740-RA;WHWLZ9629-RA;WHWLZ6037-RA;WHWLZ1075-RA;	0					GT71	2	evm.model.BCHE01000007.1.328;evm.model.BCHE01000004.1.841;	0
	WHWLZ2256-RA	BCHE01000001.1.491		GT69	3	WHWLZ2502-RA;WHWLZ5372-RA;WHWLZ5920-RA;	0					GT74	1	evm.model.BCHE01000013.1.36;	0
	WHWLZ0138-RA	BCHE01000009.1.470		GT71	2	WHWLZ7493-RA;WHWLZ5771-RA;	0					GT76	1	evm.model.BCHE01000007.1.24;	0
	WHWLZ4919-RA	BCHE01000008.1.297		GT74	1	WHWLZ6956-RA;	0					GT77	7	evm.model.BCHE01000002.1.505;evm.model.BCHE01000002.1.1155;evm.model.BCHE01000010.1.338;evm.model.BCHE01000003.1.941;evm.model.BCHE01000002.1.496;evm.model.BCHE01000001.1.1404;evm.model.BCHE01000007.1.716;	0
	WHWLZ9063-RA	BCHE01000004.1.41		GT76	1	WHWLZ8142-RA;	0					GT81	1	evm.model.BCHE01000002.1.987;	0
	WHWLZ3897-RA	BCHE01000005.1.505		GT77	9	WHWLZ2397-RA;WHWLZ2406-RA;WHWLZ1730-RA;WHWLZ3383-RA;WHWLZ7286-RA;WHWLZ0196-RA;WHWLZ4973-RA;WHWLZ4134-RA;WHWLZ6179-RA;	0					GT90	15	evm.model.BCHE01000005.1.476;evm.model.BCHE01000005.1.735;evm.model.BCHE01000005.1.212;evm.model.BCHE01000006.1.206;evm.model.BCHE01000006.1.293;evm.model.BCHE01000010.1.355;evm.model.BCHE01000001.1.772;evm.model.BCHE01000004.1.221;evm.model.BCHE01000006.1.836;evm.model.BCHE01000001.1.415;evm.model.BCHE01000002.1.705;evm.model.BCHE01000003.1.181;evm.model.BCHE01000001.1.1242;evm.model.BCHE0100000…	0
	WHWLZ2612-RA	BCHE01000003.1.180		GT81	1	WHWLZ1910-RA;	0					GT92	3	evm.model.BCHE01000001.1.1235;evm.model.BCHE01000006.1.350;evm.model.BCHE01000010.1.133;	0
	WHWLZ6646-RA	BCHE01000002.1.1001		GT90	16	WHWLZ6671-RA;WHWLZ6402-RA;WHWLZ8834-RA;WHWLZ8304-RA;WHWLZ7300-RA;WHWLZ7899-RA;WHWLZ9231-RA;WHWLZ0836-RA;WHWLZ1200-RA;WHWLZ2197-RA;WHWLZ5135-RA;WHWLZ5888-RA;WHWLZ0550-RA;WHWLZ3939-RA;WHWLZ3328-RA;WHWLZ7188-RA;	0					GT95	2	evm.model.BCHE01000009.1.95;evm.model.BCHE01000001.1.791;	0
	WHWLZ5351-RA	BCHE01000007.1.456		GT92	4	WHWLZ0470-RA;WHWLZ5141-RA;WHWLZ7098-RA;WHWLZ8168-RA;	0					GT96	4	evm.model.BCHE01000004.1.712;evm.model.BCHE01000006.1.148;evm.model.BCHE01000006.1.146;evm.model.BCHE01000005.1.718;	0
	WHWLZ8362-RA	BCHE01000005.1.831		GT96	3	WHWLZ3817-RA;WHWLZ8348-RA;WHWLZ8280-RA;	0					PL1	6	evm.model.BCHE01000002.1.1205;evm.model.BCHE01000001.1.1626;evm.model.BCHE01000004.1.331;evm.model.BCHE01000005.1.208;evm.model.BCHE01000001.1.1276;evm.model.BCHE01000008.1.521;	3	BCHE01000001.1.1276;BCHE01000004.1.331;BCHE01000005.1.208
	WHWLZ9095-RA	BCHE01000005.1.210		PL1	6	WHWLZ4509-RA;WHWLZ4158-RA;WHWLZ8486-RA;WHWLZ8006-RA;WHWLZ8837-RA;WHWLZ8011-RA;	4	WHWLZ8837-RAWHWLZ8486-RAWHWLZ8011-RAWHWLZ8006-RA				PL3	2	evm.model.BCHE01000001.1.780;evm.model.BCHE01000009.1.308;	2	BCHE01000001.1.780;BCHE01000009.1.308
	WHWLZ4866-RA	BCHE01000001.1.825		PL3	2	WHWLZ9739-RA;WHWLZ8414-RA;	2	WHWLZ9739-RAWHWLZ8414-RA				PL4	5	evm.model.BCHE01000004.1.59;evm.model.BCHE01000010.1.162;evm.model.BCHE01000004.1.701;evm.model.BCHE01000001.1.1396;evm.model.BCHE01000007.1.822;	0
	WHWLZ4912-RA	BCHE01000006.1.405		PL4	7	WHWLZ7719-RA;WHWLZ1962-RA;WHWLZ3831-RA;WHWLZ4980-RA;WHWLZ7930-RA;WHWLZ7216-RA;WHWLZ6284-RA;	1	WHWLZ6284-RA				PL12	3	evm.model.BCHE01000001.1.1540;evm.model.BCHE01000011.1.51;evm.model.BCHE01000010.1.327;	0
	WHWLZ9886-RA	BCHE01000003.1.958										PL12	3	WHWLZ1694-RA;WHWLZ4838-RA;WHWLZ7555-RA;	0
	WHWLZ5405-RA	BCHE01000004.1.345
	WHWLZ0001-RA	BCHE01000006.1.18
	WHWLZ5685-RA	BCHE01000007.1.801
	WHWLZ4228-RA	BCHE01000005.1.910
	WHWLZ8697-RA	BCHE01000001.1.446
	WHWLZ4229-RA	BCHE01000010.1.385
	WHWLZ7589-RA	BCHE01000010.1.93
	WHWLZ9402-RA	BCHE01000005.1.96
	WHWLZ9381-RA	BCHE01000012.1.2
	WHWLZ2444-RA	BCHE01000001.1.1612
	WHWLZ1023-RA	BCHE01000012.1.71
	WHWLZ3050-RA	BCHE01000001.1.1014
	WHWLZ7008-RA	BCHE01000006.1.230
	WHWLZ0635-RA	BCHE01000001.1.783
	WHWLZ8973-RA	BCHE01000002.1.14
	WHWLZ1874-RA	BCHE01000006.1.88
	WHWLZ3214-RA
	WHWLZ3049-RA
	WHWLZ7998-RA
	WHWLZ9587-RA
	WHWLZ1714-RA
	WHWLZ9881-RA
	WHWLZ0034-RA
	WHWLZ6295-RA
	WHWLZ5451-RA
	WHWLZ2874-RA
	WHWLZ7477-RA
	WHWLZ9412-RA
	WHWLZ1810-RA
	WHWLZ6216-RA
	WHWLZ9711-RA
	WHWLZ3888-RA
	WHWLZ3278-RA
	WHWLZ8465-RA
	WHWLZ0278-RA
	WHWLZ9110-RA
	WHWLZ0636-RA
	WHWLZ8113-RA
	WHWLZ6265-RA
	WHWLZ5670-RA
	WHWLZ3999-RA
	WHWLZ9057-RA
	WHWLZ8460-RA
	WHWLZ1261-RA
	WHWLZ2979-RA
	WHWLZ6344-RA
	WHWLZ8244-RA
	WHWLZ9359-RA
	WHWLZ4374-RA
	WHWLZ7570-RA
	WHWLZ7133-RA
	WHWLZ7919-RA
	WHWLZ3128-RA
	WHWLZ9776-RA
	WHWLZ2391-RA
	WHWLZ8532-RA
	WHWLZ4736-RA
	WHWLZ9605-RA
	WHWLZ0396-RA

## Sheet: Table S7
	Supplementary Table 7.1 SM Clusters coordinates of S. brachiariae scaffolds assembly									Supplementary Table 7.2 SM Clusters coordinates of S. oryzae scaffolds assembly
	Cluster	Contig	Gene cluster type	From	To	Length (bp)	Gene cluster genes			Cluster	Contig	Gene cluster type	From	To	Length (bp)	Gene cluster genes
	1	0	other	2338864	2382712	43848	WHWLZ0715-RA;WHWLZ0716-RA;WHWLZ0717-RA;WHWLZ0718-RA;WHWLZ0719-RA;WHWLZ0720-RA;WHWLZ0721-RA;WHWLZ0722-RA;WHWLZ0723-RA;WHWLZ0724-RA;WHWLZ0725-RA;WHWLZ0726-RA;WHWLZ0727-RA;WHWLZ0728-RA;WHWLZ0729-RA;WHWLZ0730-RA			1	1	nrps	51835	124645	72810	evm.model.BCHE01000001.1.15-gene;evm.model.BCHE01000001.1.16-gene;evm.model.BCHE01000001.1.17-gene;evm.model.BCHE01000001.1.18-gene;evm.model.BCHE01000001.1.19-gene;evm.model.BCHE01000001.1.20-gene;evm.model.BCHE01000001.1.21-gene;evm.model.BCHE01000001.1.22-gene;evm.model.BCHE01000001.1.23-gene;evm.model.BCHE01000001.1.24-gene;evm.model.BCHE01000001.1.25-gene;evm.model.BCHE01000001.1.26-gene;evm…
	2	0	t1pks	2988344	3037013	48669	WHWLZ0908-RA;WHWLZ0909-RA;WHWLZ0910-RA;WHWLZ0911-RA;WHWLZ0912-RA;WHWLZ0913-RA;WHWLZ0914-RA;WHWLZ0915-RA;WHWLZ0916-RA;WHWLZ0917-RA;WHWLZ0918-RA;WHWLZ0919-RA;WHWLZ0920-RA			2	1	other	1003833	1047678	43845	evm.model.BCHE01000001.1.311-gene;evm.model.BCHE01000001.1.312-gene;evm.model.BCHE01000001.1.313-gene;evm.model.BCHE01000001.1.314-gene;evm.model.BCHE01000001.1.315-gene;evm.model.BCHE01000001.1.316-gene;evm.model.BCHE01000001.1.317-gene;evm.model.BCHE01000001.1.318-gene;evm.model.BCHE01000001.1.319-gene;evm.model.BCHE01000001.1.320-gene;evm.model.BCHE01000001.1.321-gene;evm.model.BCHE01000001.1.…
	3	1	t1pks	255094	302561	47467	WHWLZ1683-RA;WHWLZ1684-RA;WHWLZ1685-RA;WHWLZ1686-RA;WHWLZ1687-RA;WHWLZ1688-RA;WHWLZ1689-RA;WHWLZ1690-RA;WHWLZ1691-RA;WHWLZ1692-RA;WHWLZ1693-RA;WHWLZ1694-RA;WHWLZ1695-RA;WHWLZ1696-RA			3	1	t1pks-nrps	1878103	1930849	52746	evm.model.BCHE01000001.1.563-gene;evm.model.BCHE01000001.1.564-gene;evm.model.BCHE01000001.1.565-gene;evm.model.BCHE01000001.1.566-gene;evm.model.BCHE01000001.1.567-gene;evm.model.BCHE01000001.1.568-gene;evm.model.BCHE01000001.1.569-gene;evm.model.BCHE01000001.1.570-gene;evm.model.BCHE01000001.1.571-gene;evm.model.BCHE01000001.1.572-gene;evm.model.BCHE01000001.1.573-gene;evm.model.BCHE01000001.1.…
	4	1	t1pks	870571	916148	45577	WHWLZ1896-RA;WHWLZ1897-RA;WHWLZ1898-RA;WHWLZ1899-RA;WHWLZ1900-RA;WHWLZ1901-RA;WHWLZ1902-RA;WHWLZ1903-RA;WHWLZ1904-RA;WHWLZ1905-RA;WHWLZ1906-RA;WHWLZ1907-RA;WHWLZ1908-RA;WHWLZ1909-RA;WHWLZ1910-RA;WHWLZ1911-RA;WHWLZ1912-RA;WHWLZ1913-RA;WHWLZ1914-RA;WHWLZ1915-RA;WHWLZ1916-RA;WHWLZ1917-RA;WHWLZ1918-RA			4	1	t1pks-nrps	2019582	2072193	52611	evm.model.BCHE01000001.1.598-gene;evm.model.BCHE01000001.1.599-gene;evm.model.BCHE01000001.1.600-gene;evm.model.BCHE01000001.1.601-gene;evm.model.BCHE01000001.1.602-gene;evm.model.BCHE01000001.1.603-gene;evm.model.BCHE01000001.1.604-gene;evm.model.BCHE01000001.1.605-gene;evm.model.BCHE01000001.1.606-gene;evm.model.BCHE01000001.1.607-gene;evm.model.BCHE01000001.1.608-gene;evm.model.BCHE01000001.1.…
	5	1	t1pks	943222	990780	47558	WHWLZ1924-RA;WHWLZ1925-RA;WHWLZ1926-RA;WHWLZ1927-RA;WHWLZ1928-RA;WHWLZ1929-RA;WHWLZ1930-RA;WHWLZ1931-RA;WHWLZ1932-RA;WHWLZ1933-RA;WHWLZ1934-RA;WHWLZ1935-RA;WHWLZ1936-RA;WHWLZ1937-RA;WHWLZ1938-RA			5	1	terpene	2309098	2331556	22458	evm.model.BCHE01000001.1.693-gene;evm.model.BCHE01000001.1.694-gene;evm.model.BCHE01000001.1.695-gene;evm.model.BCHE01000001.1.696-gene;evm.model.BCHE01000001.1.697-gene;evm.model.BCHE01000001.1.698-gene;evm.model.BCHE01000001.1.699-gene
	6	1	nrps	1867487	1910969	43482	WHWLZ2226-RA;WHWLZ2227-RA;WHWLZ2228-RA;WHWLZ2229-RA;WHWLZ2230-RA;WHWLZ2231-RA;WHWLZ2232-RA;WHWLZ2233-RA;WHWLZ2234-RA;WHWLZ2235-RA;WHWLZ2236-RA;WHWLZ2237-RA;WHWLZ2238-RA;WHWLZ2239-RA;WHWLZ2240-RA;WHWLZ2241-RA;WHWLZ2242-RA;WHWLZ2243-RA			6	1	t1pks	3285666	3334202	48536	evm.model.BCHE01000001.1.977-gene;evm.model.BCHE01000001.1.978-gene;evm.model.BCHE01000001.1.979-gene;evm.model.BCHE01000001.1.980-gene;evm.model.BCHE01000001.1.981-gene;evm.model.BCHE01000001.1.982-gene;evm.model.BCHE01000001.1.983-gene;evm.model.BCHE01000001.1.984-gene;evm.model.BCHE01000001.1.985-gene;evm.model.BCHE01000001.1.986-gene;evm.model.BCHE01000001.1.987-gene;evm.model.BCHE01000001.1.…
	7	1	t1pks-nrps	3564817	3635213	70396	WHWLZ2734-RA;WHWLZ2735-RA;WHWLZ2736-RA;WHWLZ2737-RA;WHWLZ2738-RA;WHWLZ2739-RA;WHWLZ2740-RA;WHWLZ2741-RA;WHWLZ2742-RA;WHWLZ2743-RA;WHWLZ2744-RA;WHWLZ2745-RA;WHWLZ2746-RA;WHWLZ2747-RA;WHWLZ2748-RA;WHWLZ2749-RA;WHWLZ2750-RA;WHWLZ2751-RA;WHWLZ2752-RA;WHWLZ2753-RA			7	1	terpene	3743229	3764963	21734	evm.model.BCHE01000001.1.1121-gene;evm.model.BCHE01000001.1.1122-gene;evm.model.BCHE01000001.1.1123-gene;evm.model.BCHE01000001.1.1124-gene;evm.model.BCHE01000001.1.1125-gene;evm.model.BCHE01000001.1.1126-gene;evm.model.BCHE01000001.1.1127-gene
	8	1	other	3814294	3859526	45232	WHWLZ2811-RA;WHWLZ2812-RA;WHWLZ2813-RA;WHWLZ2814-RA;WHWLZ2815-RA;WHWLZ2816-RA;WHWLZ2817-RA;WHWLZ2818-RA;WHWLZ2819-RA;WHWLZ2820-RA;WHWLZ2821-RA;WHWLZ2822-RA;WHWLZ2823-RA			8	1	terpene	4368345	4390647	22302	evm.model.BCHE01000001.1.1323-gene;evm.model.BCHE01000001.1.1324-gene;evm.model.BCHE01000001.1.1325-gene;evm.model.BCHE01000001.1.1326-gene;evm.model.BCHE01000001.1.1327-gene;evm.model.BCHE01000001.1.1328-gene;evm.model.BCHE01000001.1.1329-gene;evm.model.BCHE01000001.1.1330-gene;evm.model.BCHE01000001.1.1331-gene
	9	1	t1pks	4108660	4155421	46761	WHWLZ2913-RA;WHWLZ2914-RA;WHWLZ2915-RA;WHWLZ2916-RA;WHWLZ2917-RA;WHWLZ2918-RA;WHWLZ2919-RA;WHWLZ2920-RA;WHWLZ2921-RA;WHWLZ2922-RA;WHWLZ2923-RA;WHWLZ2924-RA;WHWLZ2925-RA;WHWLZ2926-RA;WHWLZ2927-RA;WHWLZ2928-RA;WHWLZ2929-RA;WHWLZ2930-RA;WHWLZ2931-RA;WHWLZ2932-RA			9	1	t1pks-nrps	4527369	4611265	83896	evm.model.BCHE01000001.1.1361-gene;evm.model.BCHE01000001.1.1362-gene;evm.model.BCHE01000001.1.1363-gene;evm.model.BCHE01000001.1.1364-gene;evm.model.BCHE01000001.1.1365-gene;evm.model.BCHE01000001.1.1366-gene;evm.model.BCHE01000001.1.1367-gene;evm.model.BCHE01000001.1.1368-gene;evm.model.BCHE01000001.1.1369-gene;evm.model.BCHE01000001.1.1370-gene;evm.model.BCHE01000001.1.1371-gene;evm.model.BCHE…
	10	2	other	48476	89925	41449	WHWLZ3020-RA;WHWLZ3021-RA;WHWLZ3022-RA;WHWLZ3023-RA;WHWLZ3024-RA;WHWLZ3025-RA;WHWLZ3026-RA;WHWLZ3027-RA;WHWLZ3028-RA;WHWLZ3029-RA;WHWLZ3030-RA;WHWLZ3031-RA;WHWLZ3032-RA;WHWLZ3033-RA;WHWLZ3034-RA;WHWLZ3035-RA;WHWLZ3036-RA;WHWLZ3037-RA			10	2	nrps	1343498	1388341	44843	evm.model.BCHE01000002.1.386-gene;evm.model.BCHE01000002.1.387-gene;evm.model.BCHE01000002.1.388-gene;evm.model.BCHE01000002.1.389-gene;evm.model.BCHE01000002.1.390-gene;evm.model.BCHE01000002.1.391-gene;evm.model.BCHE01000002.1.392-gene;evm.model.BCHE01000002.1.393-gene;evm.model.BCHE01000002.1.394-gene;evm.model.BCHE01000002.1.395-gene;evm.model.BCHE01000002.1.396-gene;evm.model.BCHE01000002.1.…
	11	2	nrps	235127	285836	50709	WHWLZ3088-RA;WHWLZ3089-RA;WHWLZ3090-RA;WHWLZ3091-RA;WHWLZ3092-RA;WHWLZ3093-RA;WHWLZ3094-RA;WHWLZ3095-RA;WHWLZ3096-RA;WHWLZ3097-RA			11	2	nrps	2222513	2266205	43692	evm.model.BCHE01000002.1.652-gene;evm.model.BCHE01000002.1.653-gene;evm.model.BCHE01000002.1.654-gene;evm.model.BCHE01000002.1.655-gene;evm.model.BCHE01000002.1.656-gene;evm.model.BCHE01000002.1.657-gene;evm.model.BCHE01000002.1.658-gene;evm.model.BCHE01000002.1.659-gene;evm.model.BCHE01000002.1.660-gene;evm.model.BCHE01000002.1.661-gene;evm.model.BCHE01000002.1.662-gene;evm.model.BCHE01000002.1.…
	12	2	other	2387247	2430544	43297	WHWLZ3751-RA;WHWLZ3752-RA;WHWLZ3753-RA;WHWLZ3754-RA;WHWLZ3755-RA;WHWLZ3756-RA;WHWLZ3757-RA;WHWLZ3758-RA;WHWLZ3759-RA;WHWLZ3760-RA;WHWLZ3761-RA;WHWLZ3762-RA;WHWLZ3763-RA;WHWLZ3764-RA;WHWLZ3765-RA;WHWLZ3766-RA;WHWLZ3767-RA			12	2	t1pks	3135363	3182858	47495	evm.model.BCHE01000002.1.957-gene;evm.model.BCHE01000002.1.958-gene;evm.model.BCHE01000002.1.959-gene;evm.model.BCHE01000002.1.960-gene;evm.model.BCHE01000002.1.961-gene;evm.model.BCHE01000002.1.962-gene;evm.model.BCHE01000002.1.963-gene;evm.model.BCHE01000002.1.964-gene;evm.model.BCHE01000002.1.965-gene;evm.model.BCHE01000002.1.966-gene;evm.model.BCHE01000002.1.967-gene;evm.model.BCHE01000002.1.…
	13	3	t1pks	53953	101174	47221	WHWLZ4318-RA;WHWLZ4319-RA;WHWLZ4320-RA;WHWLZ4321-RA;WHWLZ4322-RA;WHWLZ4323-RA;WHWLZ4324-RA;WHWLZ4325-RA;WHWLZ4326-RA;WHWLZ4327-RA;WHWLZ4328-RA;WHWLZ4329-RA;WHWLZ4330-RA;WHWLZ4331-RA;WHWLZ4332-RA			13	2	terpene	3885358	3908280	22922	evm.model.BCHE01000002.1.1213-gene;evm.model.BCHE01000002.1.1214-gene;evm.model.BCHE01000002.1.1215-gene;evm.model.BCHE01000002.1.1216-gene;evm.model.BCHE01000002.1.1217-gene;evm.model.BCHE01000002.1.1218-gene;evm.model.BCHE01000002.1.1219-gene;evm.model.BCHE01000002.1.1220-gene
	14	3	t1pks-nrps	2568280	2615773	47493	WHWLZ5116-RA;WHWLZ5117-RA;WHWLZ5118-RA;WHWLZ5119-RA;WHWLZ5120-RA;WHWLZ5121-RA;WHWLZ5122-RA;WHWLZ5123-RA;WHWLZ5124-RA;WHWLZ5125-RA;WHWLZ5126-RA;WHWLZ5127-RA;WHWLZ5128-RA;WHWLZ5129-RA;WHWLZ5130-RA			14	3	other	24275	66379	42104	evm.model.BCHE01000003.1.8-gene;evm.model.BCHE01000003.1.9-gene;evm.model.BCHE01000003.1.10-gene;evm.model.BCHE01000003.1.11-gene;evm.model.BCHE01000003.1.12-gene;evm.model.BCHE01000003.1.13-gene;evm.model.BCHE01000003.1.14-gene;evm.model.BCHE01000003.1.15-gene;evm.model.BCHE01000003.1.16-gene;evm.model.BCHE01000003.1.17-gene;evm.model.BCHE01000003.1.18-gene;evm.model.BCHE01000003.1.19-gene;evm.m…
	15	3	terpene	2980561	3002147	21586	WHWLZ5248-RA;WHWLZ5249-RA;WHWLZ5250-RA;WHWLZ5251-RA;WHWLZ5252-RA;WHWLZ5253-RA;WHWLZ5254-RA			15	3	terpene	537865	558638	20773	evm.model.BCHE01000003.1.171-gene;evm.model.BCHE01000003.1.172-gene;evm.model.BCHE01000003.1.173-gene;evm.model.BCHE01000003.1.174-gene;evm.model.BCHE01000003.1.175-gene;evm.model.BCHE01000003.1.176-gene;evm.model.BCHE01000003.1.177-gene;evm.model.BCHE01000003.1.178-gene;evm.model.BCHE01000003.1.179-gene
	16	4	t1pks-nrps	511062	563692	52630	WHWLZ5507-RA;WHWLZ5508-RA;WHWLZ5509-RA;WHWLZ5510-RA;WHWLZ5511-RA;WHWLZ5512-RA;WHWLZ5513-RA;WHWLZ5514-RA;WHWLZ5515-RA;WHWLZ5516-RA;WHWLZ5517-RA;WHWLZ5518-RA;WHWLZ5519-RA;WHWLZ5520-RA;WHWLZ5521-RA			16	3	t1pks	3062602	3115900	53298	evm.model.BCHE01000003.1.964-gene;evm.model.BCHE01000003.1.965-gene;evm.model.BCHE01000003.1.966-gene;evm.model.BCHE01000003.1.967-gene;evm.model.BCHE01000003.1.968-gene;evm.model.BCHE01000003.1.969-gene;evm.model.BCHE01000003.1.970-gene;evm.model.BCHE01000003.1.971-gene;evm.model.BCHE01000003.1.972-gene;evm.model.BCHE01000003.1.973-gene;evm.model.BCHE01000003.1.974-gene;evm.model.BCHE01000003.1.…
	17	4	t1pks	1827478	1875383	47905	WHWLZ5930-RA;WHWLZ5931-RA;WHWLZ5932-RA;WHWLZ5933-RA;WHWLZ5934-RA;WHWLZ5935-RA;WHWLZ5936-RA;WHWLZ5937-RA;WHWLZ5938-RA;WHWLZ5939-RA;WHWLZ5940-RA;WHWLZ5941-RA;WHWLZ5942-RA;WHWLZ5943-RA			17	4	terpene	571118	593007	21889	evm.model.BCHE01000004.1.162-gene;evm.model.BCHE01000004.1.163-gene;evm.model.BCHE01000004.1.164-gene;evm.model.BCHE01000004.1.165-gene;evm.model.BCHE01000004.1.166-gene;evm.model.BCHE01000004.1.167-gene;evm.model.BCHE01000004.1.168-gene
	18	4	t1pks	2373538	2423297	49759	WHWLZ6096-RA;WHWLZ6097-RA;WHWLZ6098-RA;WHWLZ6099-RA;WHWLZ6100-RA;WHWLZ6101-RA;WHWLZ6102-RA;WHWLZ6103-RA;WHWLZ6104-RA;WHWLZ6105-RA;WHWLZ6106-RA;WHWLZ6107-RA;WHWLZ6108-RA;WHWLZ6109-RA;WHWLZ6110-RA			18	4	other	1211456	1254978	43522	evm.model.BCHE01000004.1.364-gene;evm.model.BCHE01000004.1.365-gene;evm.model.BCHE01000004.1.366-gene;evm.model.BCHE01000004.1.367-gene;evm.model.BCHE01000004.1.368-gene;evm.model.BCHE01000004.1.369-gene;evm.model.BCHE01000004.1.370-gene;evm.model.BCHE01000004.1.371-gene;evm.model.BCHE01000004.1.372-gene;evm.model.BCHE01000004.1.373-gene;evm.model.BCHE01000004.1.374-gene
	19	4	terpene	2905167	2926351	21184	WHWLZ6254-RA;WHWLZ6255-RA;WHWLZ6256-RA;WHWLZ6257-RA;WHWLZ6258-RA;WHWLZ6259-RA;WHWLZ6260-RA			19	4	other	2315161	2358626	43465	evm.model.BCHE01000004.1.686-gene;evm.model.BCHE01000004.1.687-gene;evm.model.BCHE01000004.1.688-gene;evm.model.BCHE01000004.1.689-gene;evm.model.BCHE01000004.1.690-gene;evm.model.BCHE01000004.1.691-gene;evm.model.BCHE01000004.1.692-gene;evm.model.BCHE01000004.1.693-gene;evm.model.BCHE01000004.1.694-gene;evm.model.BCHE01000004.1.695-gene;evm.model.BCHE01000004.1.696-gene;evm.model.BCHE01000004.1.…
	20	5	t1pks	418	45868	45450	WHWLZ6302-RA;WHWLZ6303-RA;WHWLZ6304-RA;WHWLZ6305-RA;WHWLZ6306-RA;WHWLZ6307-RA;WHWLZ6308-RA;WHWLZ6309-RA;WHWLZ6310-RA;WHWLZ6311-RA;WHWLZ6312-RA;WHWLZ6313-RA;WHWLZ6314-RA			20	5	t1pks-nrps	336686	389030	52344	evm.model.BCHE01000005.1.109-gene;evm.model.BCHE01000005.1.110-gene;evm.model.BCHE01000005.1.111-gene;evm.model.BCHE01000005.1.112-gene;evm.model.BCHE01000005.1.113-gene;evm.model.BCHE01000005.1.114-gene;evm.model.BCHE01000005.1.115-gene;evm.model.BCHE01000005.1.116-gene;evm.model.BCHE01000005.1.117-gene;evm.model.BCHE01000005.1.118-gene;evm.model.BCHE01000005.1.119-gene;evm.model.BCHE01000005.1.…
	21	5	terpene	499317	520371	21054	WHWLZ6445-RA;WHWLZ6446-RA;WHWLZ6447-RA;WHWLZ6448-RA;WHWLZ6449-RA;WHWLZ6450-RA;WHWLZ6451-RA;WHWLZ6452-RA			21	5	t1pks-nrps	1303162	1355970	52808	evm.model.BCHE01000005.1.405-gene;evm.model.BCHE01000005.1.406-gene;evm.model.BCHE01000005.1.407-gene;evm.model.BCHE01000005.1.408-gene;evm.model.BCHE01000005.1.409-gene;evm.model.BCHE01000005.1.410-gene;evm.model.BCHE01000005.1.411-gene;evm.model.BCHE01000005.1.412-gene;evm.model.BCHE01000005.1.413-gene;evm.model.BCHE01000005.1.414-gene;evm.model.BCHE01000005.1.415-gene;evm.model.BCHE01000005.1.…
	22	6	terpene	732260	753441	21181	WHWLZ7187-RA;WHWLZ7188-RA;WHWLZ7189-RA;WHWLZ7190-RA;WHWLZ7191-RA;WHWLZ7192-RA;WHWLZ7193-RA			22	5	terpene	2252932	2274333	21401	evm.model.BCHE01000005.1.700-gene;evm.model.BCHE01000005.1.701-gene;evm.model.BCHE01000005.1.702-gene;evm.model.BCHE01000005.1.703-gene;evm.model.BCHE01000005.1.704-gene;evm.model.BCHE01000005.1.705-gene;evm.model.BCHE01000005.1.706-gene;evm.model.BCHE01000005.1.707-gene;evm.model.BCHE01000005.1.708-gene;evm.model.BCHE01000005.1.709-gene
	23	6	terpene	1302095	1323781	21686	WHWLZ7358-RA;WHWLZ7359-RA;WHWLZ7360-RA;WHWLZ7361-RA;WHWLZ7362-RA;WHWLZ7363-RA;WHWLZ7364-RA			23	5	other	2377705	2422933	45228	evm.model.BCHE01000005.1.742-gene;evm.model.BCHE01000005.1.743-gene;evm.model.BCHE01000005.1.744-gene;evm.model.BCHE01000005.1.745-gene;evm.model.BCHE01000005.1.746-gene;evm.model.BCHE01000005.1.747-gene;evm.model.BCHE01000005.1.748-gene;evm.model.BCHE01000005.1.749-gene;evm.model.BCHE01000005.1.750-gene;evm.model.BCHE01000005.1.751-gene;evm.model.BCHE01000005.1.752-gene;evm.model.BCHE01000005.1.…
	24	6	nrps	1560050	1608894	48844	WHWLZ7443-RA;WHWLZ7444-RA;WHWLZ7445-RA;WHWLZ7446-RA;WHWLZ7447-RA;WHWLZ7448-RA;WHWLZ7449-RA;WHWLZ7450-RA;WHWLZ7451-RA;WHWLZ7452-RA;WHWLZ7453-RA;WHWLZ7454-RA;WHWLZ7455-RA			24	5	terpene	2532201	2554402	22201	evm.model.BCHE01000005.1.795-gene;evm.model.BCHE01000005.1.796-gene;evm.model.BCHE01000005.1.797-gene;evm.model.BCHE01000005.1.798-gene;evm.model.BCHE01000005.1.799-gene;evm.model.BCHE01000005.1.800-gene;evm.model.BCHE01000005.1.801-gene
	25	6	t1pks-nrps	1896344	1944425	48081	WHWLZ7554-RA;WHWLZ7555-RA;WHWLZ7556-RA;WHWLZ7557-RA;WHWLZ7558-RA;WHWLZ7559-RA;WHWLZ7560-RA;WHWLZ7561-RA;WHWLZ7562-RA;WHWLZ7563-RA;WHWLZ7564-RA;WHWLZ7565-RA;WHWLZ7566-RA;WHWLZ7567-RA;WHWLZ7568-RA;WHWLZ7569-RA;WHWLZ7570-RA			25	5	t1pks-nrps	2793307	2840877	47570	evm.model.BCHE01000005.1.885-gene;evm.model.BCHE01000005.1.886-gene;evm.model.BCHE01000005.1.887-gene;evm.model.BCHE01000005.1.888-gene;evm.model.BCHE01000005.1.889-gene;evm.model.BCHE01000005.1.890-gene;evm.model.BCHE01000005.1.891-gene;evm.model.BCHE01000005.1.892-gene;evm.model.BCHE01000005.1.893-gene;evm.model.BCHE01000005.1.894-gene;evm.model.BCHE01000005.1.896-gene;evm.model.BCHE01000005.1.…
	26	7	terpene	660818	682690	21872	WHWLZ7835-RA;WHWLZ7836-RA;WHWLZ7837-RA;WHWLZ7838-RA;WHWLZ7839-RA;WHWLZ7840-RA;WHWLZ7841-RA;WHWLZ7842-RA			26	5	nrps	2962005	3016612	54607	evm.model.BCHE01000005.1.944-gene;evm.model.BCHE01000005.1.945-gene;evm.model.BCHE01000005.1.946-gene;evm.model.BCHE01000005.1.947-gene;evm.model.BCHE01000005.1.948-gene;evm.model.BCHE01000005.1.949-gene;evm.model.BCHE01000005.1.950-gene;evm.model.BCHE01000005.1.951-gene;evm.model.BCHE01000005.1.952-gene;evm.model.BCHE01000005.1.953-gene;evm.model.BCHE01000005.1.954-gene;evm.model.BCHE01000005.1.…
	27	7	nrps	1105634	1241288	135654	WHWLZ7984-RA;WHWLZ7985-RA;WHWLZ7986-RA;WHWLZ7987-RA;WHWLZ7988-RA;WHWLZ7989-RA;WHWLZ7990-RA;WHWLZ7991-RA;WHWLZ7992-RA;WHWLZ7993-RA			27	5	t1pks-nrps	3091487	3145821	54334	evm.model.BCHE01000005.1.981-gene;evm.model.BCHE01000005.1.982-gene;evm.model.BCHE01000005.1.983-gene;evm.model.BCHE01000005.1.984-gene;evm.model.BCHE01000005.1.985-gene;evm.model.BCHE01000005.1.986-gene;evm.model.BCHE01000005.1.987-gene;evm.model.BCHE01000005.1.988-gene;evm.model.BCHE01000005.1.989-gene;evm.model.BCHE01000005.1.990-gene;evm.model.BCHE01000005.1.991-gene;evm.model.BCHE01000005.1.…
	28	7	other	1413999	1457310	43311	WHWLZ8043-RA;WHWLZ8044-RA;WHWLZ8045-RA;WHWLZ8046-RA;WHWLZ8047-RA;WHWLZ8048-RA;WHWLZ8049-RA;WHWLZ8050-RA;WHWLZ8051-RA;WHWLZ8052-RA;WHWLZ8053-RA;WHWLZ8054-RA;WHWLZ8055-RA;WHWLZ8056-RA;WHWLZ8057-RA			28	6	t1pks-nrps	1693361	1800669	107308	evm.model.BCHE01000006.1.492-gene;evm.model.BCHE01000006.1.493-gene;evm.model.BCHE01000006.1.494-gene;evm.model.BCHE01000006.1.495-gene;evm.model.BCHE01000006.1.496-gene;evm.model.BCHE01000006.1.497-gene;evm.model.BCHE01000006.1.498-gene;evm.model.BCHE01000006.1.499-gene;evm.model.BCHE01000006.1.500-gene;evm.model.BCHE01000006.1.501-gene;evm.model.BCHE01000006.1.502-gene;evm.model.BCHE01000006.1.…
	29	8	nrps	180678	225568	44890	WHWLZ8200-RA;WHWLZ8201-RA;WHWLZ8202-RA;WHWLZ8203-RA;WHWLZ8204-RA;WHWLZ8205-RA;WHWLZ8206-RA;WHWLZ8207-RA;WHWLZ8208-RA;WHWLZ8209-RA;WHWLZ8210-RA;WHWLZ8211-RA;WHWLZ8212-RA;WHWLZ8213-RA;WHWLZ8214-RA;WHWLZ8215-RA;WHWLZ8216-RA;WHWLZ8217-RA;WHWLZ8218-RA			29	6	terpene	1821938	1843044	21106	evm.model.BCHE01000006.1.529-gene;evm.model.BCHE01000006.1.530-gene;evm.model.BCHE01000006.1.531-gene;evm.model.BCHE01000006.1.532-gene;evm.model.BCHE01000006.1.533-gene;evm.model.BCHE01000006.1.534-gene;evm.model.BCHE01000006.1.535-gene
	30	8	t1pks-nrps	1089529	1142260	52731	WHWLZ8472-RA;WHWLZ8473-RA;WHWLZ8474-RA;WHWLZ8475-RA;WHWLZ8476-RA;WHWLZ8477-RA;WHWLZ8478-RA;WHWLZ8479-RA;WHWLZ8480-RA;WHWLZ8481-RA;WHWLZ8482-RA;WHWLZ8483-RA			30	6	other	2826268	2850886	24618	evm.model.BCHE01000006.1.846-gene;evm.model.BCHE01000006.1.847-gene;evm.model.BCHE01000006.1.848-gene;evm.model.BCHE01000006.1.849-gene;evm.model.BCHE01000006.1.850-gene;evm.model.BCHE01000006.1.851-gene;evm.model.BCHE01000006.1.852-gene;evm.model.BCHE01000006.1.853-gene
	31	14	t1pks	127356	174352	46996	WHWLZ9391-RA;WHWLZ9392-RA;WHWLZ9393-RA;WHWLZ9394-RA;WHWLZ9395-RA;WHWLZ9396-RA;WHWLZ9397-RA;WHWLZ9398-RA;WHWLZ9399-RA;WHWLZ9400-RA			31	7	other	227181	270734	43553	evm.model.BCHE01000007.1.69-gene;evm.model.BCHE01000007.1.70-gene;evm.model.BCHE01000007.1.71-gene;evm.model.BCHE01000007.1.72-gene;evm.model.BCHE01000007.1.73-gene;evm.model.BCHE01000007.1.74-gene;evm.model.BCHE01000007.1.75-gene;evm.model.BCHE01000007.1.76-gene;evm.model.BCHE01000007.1.77-gene;evm.model.BCHE01000007.1.78-gene;evm.model.BCHE01000007.1.79-gene;evm.model.BCHE01000007.1.80-gene;evm…
	32	15	nrps	102459	157063	54604	WHWLZ9448-RA;WHWLZ9449-RA;WHWLZ9450-RA;WHWLZ9451-RA;WHWLZ9452-RA;WHWLZ9453-RA;WHWLZ9454-RA;WHWLZ9455-RA;WHWLZ9456-RA;WHWLZ9457-RA			32	7	terpene	2583271	2604442	21171	evm.model.BCHE01000007.1.790-gene;evm.model.BCHE01000007.1.791-gene;evm.model.BCHE01000007.1.792-gene;evm.model.BCHE01000007.1.793-gene;evm.model.BCHE01000007.1.794-gene;evm.model.BCHE01000007.1.795-gene;evm.model.BCHE01000007.1.796-gene
	33	17	nrps	1	65158	65157	WHWLZ9458-RA;WHWLZ9459-RA;WHWLZ9460-RA;WHWLZ9461-RA;WHWLZ9462-RA;WHWLZ9463-RA;WHWLZ9464-RA;WHWLZ9465-RA;WHWLZ9466-RA;WHWLZ9467-RA;WHWLZ9468-RA			33	8	t1pks	1901950	1948574	46624	evm.model.BCHE01000008.1.603-gene;evm.model.BCHE01000008.1.604-gene;evm.model.BCHE01000008.1.605-gene;evm.model.BCHE01000008.1.606-gene;evm.model.BCHE01000008.1.607-gene;evm.model.BCHE01000008.1.608-gene;evm.model.BCHE01000008.1.609-gene
	34	17	t1pks	70708	118872	48164	WHWLZ9470-RA;WHWLZ9471-RA;WHWLZ9472-RA;WHWLZ9473-RA;WHWLZ9474-RA;WHWLZ9475-RA;WHWLZ9476-RA;WHWLZ9477-RA;WHWLZ9478-RA;WHWLZ9479-RA			34	9	nrps	67226	123432	56206	evm.model.BCHE01000009.1.22-gene;evm.model.BCHE01000009.1.23-gene;evm.model.BCHE01000009.1.24-gene;evm.model.BCHE01000009.1.25-gene;evm.model.BCHE01000009.1.26-gene;evm.model.BCHE01000009.1.27-gene;evm.model.BCHE01000009.1.28-gene;evm.model.BCHE01000009.1.29-gene;evm.model.BCHE01000009.1.30-gene;evm.model.BCHE01000009.1.31-gene;evm.model.BCHE01000009.1.32-gene;evm.model.BCHE01000009.1.33-gene;evm…
										35	9	other	303001	346953	43952	evm.model.BCHE01000009.1.88-gene;evm.model.BCHE01000009.1.89-gene;evm.model.BCHE01000009.1.90-gene;evm.model.BCHE01000009.1.91-gene;evm.model.BCHE01000009.1.92-gene;evm.model.BCHE01000009.1.93-gene;evm.model.BCHE01000009.1.94-gene;evm.model.BCHE01000009.1.95-gene;evm.model.BCHE01000009.1.96-gene;evm.model.BCHE01000009.1.97-gene;evm.model.BCHE01000009.1.98-gene;evm.model.BCHE01000009.1.99-gene
										36	10	t1pks-nrps	79679	131989	52310	evm.model.BCHE01000010.1.32-gene;evm.model.BCHE01000010.1.33-gene;evm.model.BCHE01000010.1.34-gene;evm.model.BCHE01000010.1.35-gene;evm.model.BCHE01000010.1.36-gene;evm.model.BCHE01000010.1.37-gene;evm.model.BCHE01000010.1.38-gene;evm.model.BCHE01000010.1.39-gene;evm.model.BCHE01000010.1.40-gene;evm.model.BCHE01000010.1.41-gene;evm.model.BCHE01000010.1.42-gene;evm.model.BCHE01000010.1.43-gene;evm…
										37	10	t1pks	305533	353462	47929	evm.model.BCHE01000010.1.101-gene;evm.model.BCHE01000010.1.102-gene;evm.model.BCHE01000010.1.103-gene;evm.model.BCHE01000010.1.104-gene;evm.model.BCHE01000010.1.105-gene;evm.model.BCHE01000010.1.106-gene;evm.model.BCHE01000010.1.107-gene;evm.model.BCHE01000010.1.108-gene;evm.model.BCHE01000010.1.109-gene;evm.model.BCHE01000010.1.110-gene;evm.model.BCHE01000010.1.111-gene;evm.model.BCHE01000010.1.…
										38	10	terpene	650967	672154	21187	evm.model.BCHE01000010.1.217-gene;evm.model.BCHE01000010.1.218-gene;evm.model.BCHE01000010.1.219-gene;evm.model.BCHE01000010.1.220-gene;evm.model.BCHE01000010.1.221-gene;evm.model.BCHE01000010.1.222-gene;evm.model.BCHE01000010.1.223-gene;evm.model.BCHE01000010.1.224-gene
										39	10	t1pks	997575	1044899	47324	evm.model.BCHE01000010.1.316-gene;evm.model.BCHE01000010.1.317-gene;evm.model.BCHE01000010.1.318-gene;evm.model.BCHE01000010.1.319-gene;evm.model.BCHE01000010.1.320-gene;evm.model.BCHE01000010.1.321-gene;evm.model.BCHE01000010.1.322-gene;evm.model.BCHE01000010.1.323-gene;evm.model.BCHE01000010.1.324-gene;evm.model.BCHE01000010.1.325-gene;evm.model.BCHE01000010.1.326-gene;evm.model.BCHE01000010.1.…
										40	10	terpene	1287002	1308938	21936	evm.model.BCHE01000010.1.414-gene;evm.model.BCHE01000010.1.415-gene;evm.model.BCHE01000010.1.416-gene;evm.model.BCHE01000010.1.417-gene;evm.model.BCHE01000010.1.418-gene
										41	11	t1pks-nrps	26241	88474	62233	evm.model.BCHE01000011.1.11-gene;evm.model.BCHE01000011.1.12-gene;evm.model.BCHE01000011.1.13-gene;evm.model.BCHE01000011.1.14-gene;evm.model.BCHE01000011.1.15-gene;evm.model.BCHE01000011.1.16-gene;evm.model.BCHE01000011.1.17-gene;evm.model.BCHE01000011.1.18-gene;evm.model.BCHE01000011.1.19-gene;evm.model.BCHE01000011.1.20-gene;evm.model.BCHE01000011.1.21-gene;evm.model.BCHE01000011.1.22-gene;evm…
										42	11	t1pks	153480	200319	46839	evm.model.BCHE01000011.1.50-gene;evm.model.BCHE01000011.1.51-gene;evm.model.BCHE01000011.1.52-gene;evm.model.BCHE01000011.1.53-gene;evm.model.BCHE01000011.1.54-gene;evm.model.BCHE01000011.1.55-gene;evm.model.BCHE01000011.1.56-gene;evm.model.BCHE01000011.1.57-gene;evm.model.BCHE01000011.1.58-gene;evm.model.BCHE01000011.1.59-gene;evm.model.BCHE01000011.1.60-gene;evm.model.BCHE01000011.1.61-gene;evm…
										43	11	nrps	216862	277889	61027	evm.model.BCHE01000011.1.67-gene;evm.model.BCHE01000011.1.68-gene;evm.model.BCHE01000011.1.69-gene;evm.model.BCHE01000011.1.70-gene;evm.model.BCHE01000011.1.71-gene;evm.model.BCHE01000011.1.72-gene;evm.model.BCHE01000011.1.73-gene;evm.model.BCHE01000011.1.74-gene;evm.model.BCHE01000011.1.75-gene;evm.model.BCHE01000011.1.76-gene;evm.model.BCHE01000011.1.77-gene;evm.model.BCHE01000011.1.78-gene;evm…
										44	11	nrps	481763	511778	30015	evm.model.BCHE01000011.1.157-gene;evm.model.BCHE01000011.1.158-gene;evm.model.BCHE01000011.1.159-gene;evm.model.BCHE01000011.1.160-gene;evm.model.BCHE01000011.1.161-gene;evm.model.BCHE01000011.1.162-gene;evm.model.BCHE01000011.1.163-gene;evm.model.BCHE01000011.1.164-gene
										45	17	terpene	4076	25225	21149	evm.model.BCHE01000017.1.2-gene;evm.model.BCHE01000017.1.3-gene;evm.model.BCHE01000017.1.4-gene;evm.model.BCHE01000017.1.5-gene;evm.model.BCHE01000017.1.6-gene;evm.model.BCHE01000017.1.7-gene;evm.model.BCHE01000017.1.8-gene;evm.model.BCHE01000017.1.9-gene;evm.model.BCHE01000017.1.10-gene
										46	23	t1pks	1	16321	16320	evm.model.BCHE01000023.1.1-gene;evm.model.BCHE01000023.1.2-gene

## Sheet: Table S8
	Supplementary Table 8 Cytochrome P450 distribution of predicted proteins from S. brachiariae
	Cytochrome P450 family type	Number	Proteins
	CYP1	1	WHWLZ1998-RA;
	CYP102	15	WHWLZ1238-RA;WHWLZ1445-RA;WHWLZ1790-RA;WHWLZ2212-RA;WHWLZ2598-RA;WHWLZ2751-RA;WHWLZ2996-RA;WHWLZ4699-RA;WHWLZ5162-RA;WHWLZ5349-RA;WHWLZ5677-RA;WHWLZ5973-RA;WHWLZ7068-RA;WHWLZ8684-RA;WHWLZ9209-RA;
	CYP107	1	WHWLZ7378-RA;
	CYP11	1	WHWLZ6000-RA;
	CYP116	1	WHWLZ9818-RA;
	CYP125	23	WHWLZ0021-RA;WHWLZ0681-RA;WHWLZ0723-RA;WHWLZ0818-RA;WHWLZ1797-RA;WHWLZ2235-RA;WHWLZ2565-RA;WHWLZ2816-RA;WHWLZ4517-RA;WHWLZ5061-RA;WHWLZ5165-RA;WHWLZ5392-RA;WHWLZ5401-RA;WHWLZ5416-RA;WHWLZ6482-RA;WHWLZ6894-RA;WHWLZ7237-RA;WHWLZ7449-RA;WHWLZ7849-RA;WHWLZ8592-RA;WHWLZ9453-RA;WHWLZ9461-RA;WHWLZ9879-RA;
	CYP149	17	WHWLZ0915-RA;WHWLZ1689-RA;WHWLZ1907-RA;WHWLZ1933-RA;WHWLZ2741-RA;WHWLZ2922-RA;WHWLZ4326-RA;WHWLZ5123-RA;WHWLZ5514-RA;WHWLZ5934-RA;WHWLZ6105-RA;WHWLZ6307-RA;WHWLZ7552-RA;WHWLZ7564-RA;WHWLZ8479-RA;WHWLZ9394-RA;WHWLZ9473-RA;
	CYP2	10	WHWLZ3760-RA;WHWLZ5074-RA;WHWLZ5075-RA;WHWLZ5086-RA;WHWLZ5376-RA;WHWLZ6224-RA;WHWLZ6693-RA;WHWLZ8188-RA;WHWLZ9156-RA;WHWLZ9838-RA;
	CYP3	12	WHWLZ0015-RA;WHWLZ0657-RA;WHWLZ1197-RA;WHWLZ1993-RA;WHWLZ3146-RA;WHWLZ3376-RA;WHWLZ4115-RA;WHWLZ5413-RA;WHWLZ7623-RA;WHWLZ8211-RA;WHWLZ8756-RA;WHWLZ9048-RA;
	CYP4	8	WHWLZ1662-RA;WHWLZ2332-RA;WHWLZ4369-RA;WHWLZ5911-RA;WHWLZ6006-RA;WHWLZ7606-RA;WHWLZ9263-RA;WHWLZ9462-RA;
	CYP5	1	WHWLZ9840-RA;
	CYP503	1	WHWLZ8206-RA;
	CYP504	29	WHWLZ0144-RA;WHWLZ0222-RA;WHWLZ0402-RA;WHWLZ0596-RA;WHWLZ0617-RA;WHWLZ0618-RA;WHWLZ0771-RA;WHWLZ1151-RA;WHWLZ2157-RA;WHWLZ2430-RA;WHWLZ2677-RA;WHWLZ3186-RA;WHWLZ3669-RA;WHWLZ3675-RA;WHWLZ4308-RA;WHWLZ4323-RA;WHWLZ4507-RA;WHWLZ4518-RA;WHWLZ5012-RA;WHWLZ5076-RA;WHWLZ5245-RA;WHWLZ5255-RA;WHWLZ5439-RA;WHWLZ5543-RA;WHWLZ5669-RA;WHWLZ6053-RA;WHWLZ6919-RA;WHWLZ8065-RA;WHWLZ9384-RA;
	CYP505	12	WHWLZ0048-RA;WHWLZ0094-RA;WHWLZ1198-RA;WHWLZ1548-RA;WHWLZ2684-RA;WHWLZ2864-RA;WHWLZ3864-RA;WHWLZ3865-RA;WHWLZ4274-RA;WHWLZ5087-RA;WHWLZ6916-RA;WHWLZ7558-RA;
	CYP5080	6	WHWLZ1253-RA;WHWLZ4570-RA;WHWLZ5533-RA;WHWLZ7435-RA;WHWLZ9061-RA;WHWLZ9789-RA;
	CYP51	100	WHWLZ0098-RA;WHWLZ0157-RA;WHWLZ0201-RA;WHWLZ0242-RA;WHWLZ0571-RA;WHWLZ0574-RA;WHWLZ0789-RA;WHWLZ0842-RA;WHWLZ0913-RA;WHWLZ0970-RA;WHWLZ0971-RA;WHWLZ0990-RA;WHWLZ0994-RA;WHWLZ1003-RA;WHWLZ1051-RA;WHWLZ1077-RA;WHWLZ1127-RA;WHWLZ1175-RA;WHWLZ1502-RA;WHWLZ1705-RA;WHWLZ1731-RA;WHWLZ1734-RA;WHWLZ1801-RA;WHWLZ1818-RA;WHWLZ2022-RA;WHWLZ2059-RA;WHWLZ2318-RA;WHWLZ2348-RA;WHWLZ2352-RA;WHWLZ2533-RA;WHWLZ2649…
	CYP512	4	WHWLZ2923-RA;WHWLZ2924-RA;WHWLZ4697-RA;WHWLZ7841-RA;
	CYP52	4	WHWLZ0146-RA;WHWLZ3374-RA;WHWLZ7732-RA;WHWLZ8797-RA;
	CYP5202	1	WHWLZ3366-RA;
	CYP526	1	WHWLZ4185-RA;
	CYP5293	1	WHWLZ8221-RA;
	CYP53	77	WHWLZ0175-RA;WHWLZ0221-RA;WHWLZ0378-RA;WHWLZ1008-RA;WHWLZ1094-RA;WHWLZ1213-RA;WHWLZ1269-RA;WHWLZ1559-RA;WHWLZ1635-RA;WHWLZ1642-RA;WHWLZ1867-RA;WHWLZ1898-RA;WHWLZ1916-RA;WHWLZ1951-RA;WHWLZ1965-RA;WHWLZ1991-RA;WHWLZ2155-RA;WHWLZ2216-RA;WHWLZ2283-RA;WHWLZ2336-RA;WHWLZ2574-RA;WHWLZ2615-RA;WHWLZ2674-RA;WHWLZ2893-RA;WHWLZ2989-RA;WHWLZ3076-RA;WHWLZ3405-RA;WHWLZ3437-RA;WHWLZ3511-RA;WHWLZ3574-RA;WHWLZ4042…
	CYP541	1	WHWLZ2223-RA;
	CYP570	5	WHWLZ3155-RA;WHWLZ3939-RA;WHWLZ7580-RA;WHWLZ8216-RA;WHWLZ8866-RA;
	CYP578	7	WHWLZ0622-RA;WHWLZ3499-RA;WHWLZ3901-RA;WHWLZ3989-RA;WHWLZ5811-RA;WHWLZ6925-RA;WHWLZ7539-RA;
	CYP58	6	WHWLZ0322-RA;WHWLZ0555-RA;WHWLZ1718-RA;WHWLZ3042-RA;WHWLZ3488-RA;WHWLZ4235-RA;
	CYP584	1	WHWLZ2234-RA;
	CYP61	1	WHWLZ2781-RA;
	CYP620	2	WHWLZ3641-RA;WHWLZ6447-RA;
	CYP623	1	WHWLZ5517-RA;
	CYP645	2	WHWLZ2378-RA;WHWLZ2379-RA;
	CYP65	2	WHWLZ6454-RA;WHWLZ8033-RA;
	CYP655	1	WHWLZ5518-RA;
	CYP68	1	WHWLZ5275-RA;
	CYP684	2	WHWLZ6351-RA;WHWLZ9653-RA;
	CYP7	1	WHWLZ8794-RA;
	CYP705	1	WHWLZ1958-RA;
	CYP706	2	WHWLZ6109-RA;WHWLZ9732-RA;
	CYP71	5	WHWLZ0917-RA;WHWLZ7598-RA;WHWLZ9375-RA;WHWLZ9381-RA;WHWLZ9865-RA;
	CYP735	1	WHWLZ6920-RA;
	CYP749	3	WHWLZ1511-RA;WHWLZ1576-RA;WHWLZ7956-RA;
	CYP75	1	WHWLZ2127-RA;
	CYP78	10	WHWLZ2004-RA;WHWLZ3177-RA;WHWLZ3753-RA;WHWLZ4069-RA;WHWLZ6106-RA;WHWLZ6635-RA;WHWLZ7635-RA;WHWLZ7709-RA;WHWLZ7736-RA;WHWLZ8781-RA;
	CYP81	1	WHWLZ7660-RA;
	CYP82	2	WHWLZ1693-RA;WHWLZ7556-RA;
	CYP83	1	WHWLZ9494-RA;
	CYP94	2	WHWLZ0411-RA;WHWLZ2328-RA;

## Sheet: Table S9
	Supplementary Table 9 Genes chosen for PCR validation of in silico gene prediction result of S. brachiariae and primers design
		Target gene	Forward primer (5' to 3')	Reverse primer (5' to 3')	Product length (bp)
		WHWLZ0913	CATAACTCTTGCTTACCACT	AGGATGAACGCTCATAAC	1443
		WHWLZ1690	CTTGACTGGCACCTATACAC	TCTGATCTTGGTCTCCCT	968
		WHWLZ1900	ATGGGCAGGTTGGTTG	CCTTATCCTCCCCTCTTC	780
		WHWLZ1931	AGCCTGCCCGTGCTGA	TCTTCCACCGATAAAACA	1014
		WHWLZ2227	TCGACCAAGCAATCCC	CCGACCGCCAACTAAG	871
		WHWLZ2744	CACCGCTTCCATACCA	ACCGTTGACGGCCTAA	859
		WHWLZ2917	CCTCTTGGGCTTTCGG	TAACCTCGGCGTATCG	949
		WHWLZ4323	ATGTTTACGGGTGCCA	CCAGCTACTTCCAATACG	1168
		WHWLZ5125	CATTCAGCAATAAACCTCA	TTTTCATCTTTGATTACCC	903
		WHWLZ5511	GCTTGACTCGAAAGAATG	GGGCCAGGAATCGTATA	938
		WHWLZ5935	CCCCAGGTCATCGTCC	CGGGGCCTGAAGTAGG	1087
		WHWLZ6101	TTTATCTACCAAGTCACCAA	CAAGCATATCACTCCCTCT	1196
		WHWLZ6305	GCCAGGTCACGCTTAC	TGACTTTTCATCCCCAAC	1079
		WHWLZ7443	TCGTCCAGTCCAACCG	AGATCCTATGCCACTTCTT	1426
		WHWLZ7561	TCATTTCTAAGGACGCC	GACAGGCCAAAACCTAC	1230
		WHWLZ7986	TCTCGTCTGCCACATTT	ACCGCCAGTAACTTGAT	1245
		WHWLZ8202	CATGTCGAAACAACAAGAC	ACACCACAACAGCCAGA	1034
		WHWLZ8477	CTTATCACTTTTCGTCGTAT	TAGCAAATCGTGCATCTA	1046
		WHWLZ9395	TTGTAACCGTAAGCCTCG	GACTATGTGCCCCTTCA	1076
		WHWLZ9449	TCTTCCAAAGCACGACA	GACCCGGAATCTCACTT	930
		WHWLZ9463	ACATAATGGTCCTTTCG	GATAACTATGCGGCTTC	724
		WHWLZ9474	CTAAATGCCTGCTCACC	AGTTATCGCAATGAAGAA	852
