# Supplementary material for: Genomic characteristics and comparative genomics analysis of the endophytic fungus Sarocladium brachiariae
Source: BMC Genomics. 2019 Oct 28;20:782. doi: 10.1186/s12864-019-6095-1 (PMC6819638; doi:10.1186/s12864-019-6095-1)
Supplement: Supplementary file 3 — Additional file 3: Table S1. Helvolic acid biosynthetic gene cluster found in S. oryzae; Table S2. Possible proteins involved in helvolic acid biosynthesis found in S. brachiariae. [file 12864_2019_6095_MOESM3_ESM.xlsx]

## Sheet: Table S1
	Supplementary Table 1 Helvolic acid biosynthetic gene cluster found in S. oryzae
	Protein	Size(aa)	Blastp homolog	Identity (%)	Conserved domain
	5.1.796	532	cytochrome P450 monooxygenase	68	Cytochrome P450
	5.1.797	524	cytochrome P450 [Microsporum canis CBS 113480]	75	Cytochrome P450
	5.1.798	733	oxidosqualene cyclase [Metarhizium anisopliae]	70	squalene/oxidosqualene cyclases
	5.1.799	262	3-oxoacyl-reductase 1 [Metarhizium anisopliae]	75	short chain dehydrogenase
	5.1.800	517	Cytochrome p450 protein [Acremonium chrysogenum ATCC 11550]	71	Cytochrome P450
	5.1.801	589	3-oxosteroid 1-dehydrogenase [Metarhizium anisopliae BRIP 53293]	67	3-ketosteroid-delta-1-dehydrogenase
	5.1.802	481	transferase family protein [Metarhizium robertsii ARSEF 23]	56	Transferase family
	5.1.803	539	Cytochrome P450 CYP5081D [Metarhizium robertsii ARSEF 23]	68	Cytochrome P450

## Sheet: Table S2
			Supplementary Table 2 Possible proteins involved in helvolic acid biosynthesis found in S. brachiariae
			Protein	Size(aa)	Blastp homolog	Identity (%)	Conserved domain
			9441	366	hypothetical protein FOYG_04956 [Fusarium oxysporum FOSC 3-a]	52	PRK09418; zf-C2H2_jaz
			9442	251	mediator of rna polymerase ii transcription subunit 7 [Fusarium langsethiae]	67	MED7 protein
			9443	790	Spen-like protein [Metarhizium album ARSEF 1941]	65	SPOC domain;Transcription factor S-II (TFIIS);PHD-finger
			9444	251	hypothetical protein FPSE_09277 [Fusarium pseudograminearum CS3096]	96	proteasome_alpha_type_4
			9445	304	Diacylglycerol pyrophosphate phosphatase 1 [Tolypocladium ophioglossoides CBS 100239]	71	PAP2 superfamily
			9446	566	hypothetical protein S40293_09258 [Stachybotrys chartarum IBT 40293]	65	WW domain
			9447	455	hypothetical protein Micbo1qcDRAFT_209695 [Microdochium bolleyi]	42	\
			9448	611	3-oxosteroid 1-dehydrogenase [Sporothrix insectorum RCEF 264]	69	PRK12844, 3-ketosteroid-delta-1-dehydrogenase
			9449	264	3-oxoacyl-[acyl-carrier protein] reductase [Capronia coronata CBS 617.96]	70	SDR family NAD(P)-dependent oxidoreductase
			9450	509	betaine aldehyde dehydrogenase [Cordyceps confragosa RCEF 1005]	82	betaine aldehyde dehydrogenase
			9451	544	Choline oxidase-like protein [Acremonium chrysogenum ATCC 11550]	83	GMC family oxidoreductase
			9452	906	Putative protein ybiU [Fusarium oxysporum f. sp. cubense race 1]	62	DUF1479 domain-containing protein
			9453	4843	Hydroxamate-type ferrichrome siderophore peptide synthetase-like protein [Acremonium chrysogenum ATCC 11550]	45	NRPS
			9454	553	L-ornithine 5-monooxygenase [Purpureocillium lilacinum]	61	K_oxygenase domain-containing protein
			9455	698	fungal specific transcription factor domain-containing protein [Pochonia chlamydosporia 170]	48	Zn(II)2Cys6 transcription factor
			3780	366	hypothetical protein TGAM01_v202979 [Trichoderma gamsii]	30	Fungal Zn(2)-Cys(6) binuclear cluster domain
			3781	219	hypothetical protein FOWG_01781 [Fusarium oxysporum f. sp. lycopersici MN25]	44	Methyltransferase domain
			3782	790	putative FAD synthase [Colletotrichum chlorophyti]	69	PAPS_reductase
			3783	406	hypothetical protein VD0004_g5953 [Verticillium dahliae]	60	Phosphotransferase enzyme family
			3784	813	zinc c2h2 type domain-containing protein [Purpureocillium lilacinum]	71	fungal_TF_MHR; GREB1
			3785	188	Ankyrin repeat-containing protein-like protein [Acremonium chrysogenum ATCC 11550]	70	\
			3786	361	Meiotic recombination protein rec12 [Tolypocladium paradoxum]	40	DNA topoisomerase VI, subunit A; TOPRIM_TopoIIB_SPO
			3787	672	oxidosqualene:lanosterol cyclase [Cephalosporium caerulens]	90	SQCY_1 domain-containing protein
			3788	563	hypothetical protein TRIVIDRAFT_231199 [Trichoderma virens Gv29-8]	47	aurine catabolism dioxygenase TauD, TfdA family
			3789	585	hypothetical protein TRIVIDRAFT_181313 [Trichoderma virens Gv29-8]	57	tRNA_int_endo domain-containing protein
			3790	478	glycosyltransferase family 21 protein [Trichoderma atroviride IMI 206040]	64	Glucosylceramide_synthase
			3791	499	putative allantoinase [Coniochaeta ligniaria NRRL 30616]	74	D-hydantoinases (D-HYD)
			3792	442	predicted protein [[Nectria] haematococca mpVI 77-13-4]	70	Regulator of G protein signaling domain
			3793	384	acid protease [Periconia macrospinosa]	52	Pepsin-like aspartic proteases
			3794	512	hypothetical protein ACJ73_07269 [Blastomyces percursus]	69	Dipeptidase
