# Supplementary material for: Genomic characteristics and comparative genomics analysis of the endophytic fungus Sarocladium brachiariae
Source: BMC Genomics. 2019 Oct 28;20:782. doi: 10.1186/s12864-019-6095-1 (PMC6819638; doi:10.1186/s12864-019-6095-1)
Supplement: Supplementary file 4 — Additional file 4. Annotation (BLASTp) of genes in PKS, NRPS and PKS/NRPS gene clusters of S. brachiariae. [file 12864_2019_6095_MOESM4_ESM.xlsx]

## Sheet: Cluster2
Protein	Size(aa)	Blastp homolog	Identity (%)	Conserved domain
WHWLZ0909	301	hypothetical protein CDD80_3448 [Ophiocordyceps camponoti-rufipedis]	80	ATP synthase
WHWLZ0910	1084	Vacuolar protein sorting-associated protein 33A [Tolypocladium paradoxum]	67	ysine-specific histone demethylase 1 homolog
WHWLZ0911	664	hypothetical protein NECHADRAFT_68428 [[Nectria] haematococca mpVI 77-13-4]	83	Sec1 family
WHWLZ0912	157	UBC-like protein [Trichoderma citrinoviride]	77	Ubiquitin-conjugating enzyme E2
WHWLZ0913	372	Calcium/calmodulin-dependent protein kinase [Metarhizium guizhouense ARSEF 977]	70	Serine/threonine protein kinase
WHWLZ0914	315	hypothetical protein TOPH_00422 [Tolypocladium ophioglossoides CBS 100239]	45	/
WHWLZ0915	2616	Beta-ketoacyl synthase [Cordyceps brongniartii RCEF 3172]	71	PKS
WHWLZ0916	1342	multidrug resistance protein 1 [Pochonia chlamydosporia 170]	66	multidrug resistance protein (mdr1)
WHWLZ0917	383	alpha/beta hydrolase family protein [Drechmeria coniospora]	65	Pimeloyl-ACP methyl ester carboxylesterase
WHWLZ0918	312	uncharacterized protein PODANS_6_7320 [Podospora anserina S mat+]	70	Eukaryotic protein of unknown function (DUF829)
WHWLZ0919	564	E3 ubiquitin-protein ligase PIB1 [Tolypocladium capitatum]	66	FYVE zinc finger
WHWLZ0920	1465	Uncharacterized protein PYUK71.03c [Neonectria ditissima]	76	Ca2+-dependent lipid-binding protein; C2 domain; Proteasome subunit

## Sheet: Cluster3 
Protein	Size(aa)	Blastp homolog	Identity (%)	Conserved domain
WHWLZ1683	884	hypothetical protein COCSADRAFT_106604 [Bipolaris sorokiniana ND90Pr]	36	AAA ATPase domain
WHWLZ1684	978	Uncharacterized protein TPAR_04815 [Tolypocladium paradoxum]	55	/
WHWLZ1685	118	hypothetical protein A9Z42_0013030 [Trichoderma parareesei]	39	/
WHWLZ1686	402	predicted protein [[Nectria] haematococca mpVI 77-13-4]	68	Permease of the drug/metabolite transporter (DMT) superfamily
WHWLZ1687	410	NAD(P)-binding domain protein [Tolypocladium capitatum]	61	WcaG and SDR domain-containing protein
WHWLZ1688	218	Uncharacterized protein TCAP_07211 [Tolypocladium capitatum]	43	CYB5 and Cyt-b5 domain-containing protein
WHWLZ1689	2305	Polyketide synthase [Tolypocladium capitatum]	68	PKS
WHWLZ1690	284	Uncharacterized protein TCAP_00427, partial [Tolypocladium capitatum]	58	Pimeloyl-ACP methyl ester carboxylesterase
WHWLZ1691	552	Uncharacterized protein TCAP_00429 [Tolypocladium capitatum]	41	Ferredoxin
WHWLZ1692	141	hypothetical protein AJ79_01018 [Helicocarpus griseus UAMH5409]	70	Endoribonuclease L-PSP
WHWLZ1693	565	hypothetical protein AJ79_01016 [Helicocarpus griseus UAMH5409]	71	Cytochrome P450
WHWLZ1694	725	asparagine synthase (glutamine-hydrolyzing) [Helicocarpus griseus UAMH5409]	60	Asparagine synthetase B
WHWLZ1695	444	alpha/beta-hydrolase [Coniochaeta ligniaria NRRL 30616]	56	epoxide hydrolase
WHWLZ1696	310	outer membrane protein, beta-barrel [Purpureocillium lilacinum]	50	Protein of unknown function (DUF3237)

## Sheet: Cluster4 
Protein	Size(aa)	Blastp homolog	Identity (%)	Conserved domain
WHWLZ1896	319	Phosphoadenosine phosphosulfate reductase [Tolypocladium paradoxum]	76	phosphoadenosine phosphosulfate reductase
WHWLZ1897	558	radH flavin-dependent halogenase [Purpureocillium lilacinum]	81	NAD(P)/FAD-dependent oxidoreductase
WHWLZ1898	477	monocarboxylate permease-like protein [Purpureocillium lilacinum]	74	Major Facilitator Superfamily
WHWLZ1899	223	glutathione S-transferase domain-containing protein [Colletotrichum graminicola M1.001]	77	glutathione S-transferase family protein
WHWLZ1900	232	NAD-dependent epimerase/dehydratase [Sporothrix insectorum RCEF 264]	75	NAD(P)-dependent oxidoreductase
WHWLZ1901	384	aflatoxin regulatory protein domain-containing protein [Purpureocillium lilacinum]	35	/
WHWLZ1902	403	FAD binding domain-containing protein [Purpureocillium lilacinum]	67	FAD-dependent monooxygenase
WHWLZ1903	377	O-methyltransferase [Colletotrichum graminicola M1.001]	80	Dimerisation and AdoMet_MTases domain-containing protein
WHWLZ1904	164	hypothetical protein BCR38DRAFT_442987 [Pseudomassariella vexata]	60	/
WHWLZ1905	454	hypothetical protein VFPBJ_09757 [Purpureocillium lilacinum]	65	/
WHWLZ1906	371	hypothetical protein GLRG_08631 [Colletotrichum graminicola M1.001]	43	Zn(II)2Cys6 transcription factor
WHWLZ1907	1800	beta-ketoacyl synthase domain-containing protein [Sporothrix insectorum RCEF 264]	72	PKS
WHWLZ1908	314	metallo-beta-lactamase superfamily protein [Sporothrix insectorum RCEF 264]	75	beta-lactamase-like protein
WHWLZ1909	605	laccase TilA [Purpureocillium lilacinum]	76	Multicopper oxidase
WHWLZ1910	474	hypothetical protein FOXG_03333 [Fusarium oxysporum f. sp. lycopersici 4287]	73	phosphoserine phosphatase
WHWLZ1911	128	hypothetical protein VFPFJ_06011 [Purpureocillium lilacinum]	73	/
WHWLZ1912	389	arsenical-resistance protein [Fusarium oxysporum f. sp. melonis 26406]	73	arsenical-resistance protein
WHWLZ1913	155	Rhodanese-like protein [Sporothrix insectorum RCEF 264]	56	Rhodanese-related sulfurtransferase
WHWLZ1914	216	hypothetical protein DHEL01_v204802 [Diaporthe helianthi]	35	bZIP transcription factor
WHWLZ1915	631	arginyl-tRNA synthetase [Cadophora sp. DSE1049]	62	Arginyl-tRNA synthetase
WHWLZ1916	484	predicted protein [[Nectria] haematococca mpVI 77-13-4]	67	Major Facilitator Superfamily
WHWLZ1917	105	biotrophy-associated secreted protein 2 [Microdochium bolleyi]	71	/
WHWLZ1918	348	Alcohol dehydrogenase superfamily, zinc-type [Penicillium occitanis]	59	NADH- and zinc-dependent alcohol dehydrogenase

## Sheet: Cluster5 
Protein	Size(aa)	Blastp homolog	Identity (%)	Conserved domain
WHWLZ1924	351	Transforming growth factor-beta-induced protein ig-h3 [Tolypocladium capitatum]	62	fasciclin domain-containing protein
WHWLZ1925	110	No significant similarity found	/	/
WHWLZ1926	94	PREDICTED: suppressor of SWI4 1 homolog [Esox lucius]	39	/
WHWLZ1927	202	Nucleotide-binding, alpha-beta plait [Metarhizium rileyi RCEF 4871]	66	RRM_RNPS1 domain-containing protein
WHWLZ1928	353	hypothetical protein S7711_03859 [Stachybotrys chartarum IBT 7711]	78	/
WHWLZ1929	116	hypothetical protein CDD81_6472 [Ophiocordyceps australis]	91	R-SNARE domain-containing protein
WHWLZ1930	626	Mannan endo-1,6-alpha-mannosidase DCW1 [Tolypocladium ophioglossoides CBS 100239]	65	Glyco_hydro_76 domain-containing protein
WHWLZ1931	311	hypothetical protein NECHADRAFT_35638 [[Nectria] haematococca mpVI 77-13-4]	48	Short-chain dehydrogenases/reductases (SDR)
WHWLZ1932	444	uncharacterized protein FVRRES_05155 [Fusarium venenatum]	48	Zn(II)2Cys6 transcription factor
WHWLZ1933	2383	Polyketide synthase [Tolypocladium paradoxum]	48	PKS
WHWLZ1934	566	multidrug transporter [Fusarium avenaceum]	68	Major Facilitator Superfamily
WHWLZ1935	112	hypothetical protein THARTR1_04220 [Trichoderma harzianum]	64	Dabb family protein
WHWLZ1936	1363	hypothetical protein S40293_04555 [Stachybotrys chartarum IBT 40293]	62	two component system sensor kinase SsrA
WHWLZ1937	216	hypothetical protein S40293_04555 [Stachybotrys chartarum IBT 40293]	50	Mpv17_PMP22 domain-containing protein
WHWLZ1938	1119	hypothetical protein S40293_04566 [Stachybotrys chartarum IBT 40293]	32	/

## Sheet: Cluster6 
Protein	Size(aa)	Blastp homolog	Identity (%)	Conserved domain
WHWLZ2226	653	Uncharacterized protein TPAR_07626 [Tolypocladium paradoxum]	51	/
WHWLZ2227	271	Oxidoreductase-lik [Metarhizium rileyi RCEF 4871]	52	Oxidoreductase-like protein
WHWLZ2228	207	Xanthine phosphoribosyltransferase 1 [Tolypocladium paradoxum]	84	Hypoxanthine phosphoribosyltransferase
WHWLZ2229	638	hypothetical protein S7711_09538 [Stachybotrys chartarum IBT 7711]	66	choline dehydrogenase
WHWLZ2230	266	hybrid sensor histidine kinase/response regulator, partial [Methylobacterium frigidaeris]	40	Apolipoprotein A1/A4/E domain
WHWLZ2231	277	hypothetical protein LRAMOSA10488 [Lichtheimia ramosa]	28	/
WHWLZ2232	538	puromycin resistance protein pur8 [Nannizzia gypsea CBS 118893]	68	Major Facilitator Superfamily
WHWLZ2233	486	kynurenine 3-monooxygenase [Nannizzia gypsea CBS 118893]	62	FAD binding domain
WHWLZ2234	502	Cytochrome P450 [Trichoderma guizhouense]	52	Cytochrome P450
WHWLZ2235	1141	Nonribosomal peptide synthetase-like protein [Tolypocladium paradoxum]	43	NRPS
WHWLZ2236	632	No significant similarity found	/	/
WHWLZ2237	633	Peroxisomal membrane protein PEX30 [Tolypocladium ophioglossoides CBS 100239]	65	Integral peroxisomal membrane peroxin
WHWLZ2238	74	bestrophin [Methylophilus sp.]	46	/
WHWLZ2239	189	acyl-CoA N-acyltransferase [Trichoderma citrinoviride]	57	N-Acyltransferase superfamily
WHWLZ2240	281	hypothetical protein EMIHUDRAFT_211665 [Emiliania huxleyi CCMP1516]	25	/
WHWLZ2241	1076	Sodium transport ATPase-like protein [Acremonium chrysogenum ATCC 11550]	71	potassium and/or sodium efflux P-type ATPase
WHWLZ2242	564	Peptidase s41 family protein [Colletotrichum higginsianum IMI 349063]	77	choice-of-anchor B domain
WHWLZ2243	333	hypothetical protein BN1708_012066 [Verticillium longisporum]	56	Common central domain of tyrosinase

## Sheet: Cluster7
Protein	Size(aa)	Blastp homolog	Identity (%)	Conserved domain
WHWLZ2735	769	ankyrin repeat protein [Colletotrichum fioriniae PJ7]	46	Ankyrin repeats
WHWLZ2736	538	hypothetical protein FPOA_07538 [Fusarium poae]	50	30S ribosomal protein S4
WHWLZ2737	426	hypothetical protein NA56DRAFT_752297 [Pezoloma ericae]	35	Aflatoxin regulatory protein
WHWLZ2738	427	beta-lactamase family protein [Pezoloma ericae]	68	Beta-lactamase
WHWLZ2739	416	cercosporin toxin biosynthesis protein [Microsporum canis CBS 113480]	77	salicylate 1-monooxygenase
WHWLZ2740	137	conserved hypothetical protein [Microsporum canis CBS 113480]	70	EthD domain
WHWLZ2741	2212	polyketide synthase for naphthopyrone YWA1 [Pezoloma ericae]	65	PKS-NRPS
WHWLZ2742	571	MFS general substrate transporter [Pezoloma ericae]	79	Major Facilitator Superfamily
WHWLZ2743	602	multicopper oxidase protein [Rutstroemia sp. NJR-2017a BBW]	70	Multicopper oxidase
WHWLZ2744	205	nitroreductase [Lepidopterella palustris CBS 459.81]	74	Nitroreductase-like family 4
WHWLZ2745	994	sister chromatid cohesion factor (Chl12) [Purpureocillium lilacinum]	64	ATPases associated with a variety of cellular activities
WHWLZ2746	494	Cytochrome b2-like protein [Acremonium chrysogenum ATCC 11550]	82	nitrate reductase; FMN-dependent dehydrogenase
WHWLZ2747	935	vacuolar protein-sorting protein bro-1 [Pochonia chlamydosporia 170]	76	BRO1-like domain; chromosome segregation protein
WHWLZ2748	1200	aminoadipate reductase enzyme [Metarhizium acridum CQMa 102]	79	NRPS
WHWLZ2749	856	Phospholipase D1-like protein [Acremonium chrysogenum ATCC 11550]	77	phospholipase D
WHWLZ2750	206	hypothetical protein CDD82_804 [Ophiocordyceps australis]	88	Glycolipid transfer protein
WHWLZ2751	378	lipase [Purpureocillium lilacinum]	70	Acetyl esterase/lipase
WHWLZ2752	840	Aspartate--tRNA ligase, cytoplasmic-like protein [Acremonium chrysogenum ATCC 11550]	81	aspartate-tRNA ligase
WHWLZ2753	547	zinc finger protein 364 [Ustilaginoidea virens]	44	Ring finger domain

## Sheet: Cluster9 
Protein	Size(aa)	Blastp homolog	Identity (%)	Conserved domain
WHWLZ2913	475	hypothetical protein GGTG_04157 [Gaeumannomyces tritici R3-111a-1]	30	Nucleotide-binding domain of HSPA12A
WHWLZ2914	435	hypothetical protein MAPG_05937 [Magnaporthiopsis poae ATCC 64411]	32	/
WHWLZ2915	170	hypothetical protein PL81_18525 [Streptomyces sp. RSD-27]	27	/
WHWLZ2916	179	Trypsin [Fusarium culmorum]	54	serine protease
WHWLZ2917	271	oxidoreductase [Fusarium proliferatum]	85	SDR family oxidoreductase
WHWLZ2918	402	hypothetical protein PCL_09408 [Purpureocillium lilacinum]	71	class A beta-lactamase-related serine hydrolase
WHWLZ2919	433	tyrosinase central domain containing protein [Grosmannia clavigera kw1407]	33	conjugal transfer protein TrbI; ankyrin-like protein
WHWLZ2920	100	hypothetical protein ALT_7497 [Aspergillus lentulus]	59	DUF427 domain-containing protein
WHWLZ2921	367	hypothetical protein PENSUB_3671 [Penicillium subrubescens]	39	/
WHWLZ2922	2176	conidial yellow pigment biosynthesis polyketide synthase [Aspergillus udagawae]	58	PKS
WHWLZ2923	137	fumitremorgin C monooxygenase [Aspergillus lentulus]	80	Cytochrome P450
WHWLZ2924	166	cytochrome P450 [Aspergillus novofumigatus IBT 16806]	68	Cytochrome P450
WHWLZ2925	425	sterigmatocystin 8-O-methyltransferase [Aspergillus udagawae]	67	O-methyltransferase
WHWLZ2926	417	salicylate hydroxylase [Aspergillus ustus]	61	salicylate hydroxylase
WHWLZ2927	453	riboflavin transporter MCH5 [Aspergillus udagawae]	73	major facilitator superfamily
WHWLZ2928	431	uncharacterized MFS-type transporter PB1E7.08c [Aspergillus udagawae]	65	Major Facilitator Superfamily
WHWLZ2929	727	methionine aminopeptidase 1 [Pochonia chlamydosporia 170]	68	Methionine Aminopeptidase; Glycosylasparaginase and similar proteins
WHWLZ2930	526	hypothetical protein MAA_01934 [Metarhizium robertsii ARSEF 23]	54	/
WHWLZ2931	158	hypothetical protein THITE_2114718 [Thielavia terrestris NRRL 8126]	33	/
WHWLZ2932	477	hypothetical protein VDGD_03495 [Verticillium dahliae]	71	FAD-binding oxidoreductase

## Sheet: Cluster13 
Protein	Size(aa)	Blastp homolog	Identity (%)	Conserved domain
WHWLZ4318	268	hypothetical protein M431DRAFT_3635 [Trichoderma harzianum CBS 226.95]	37	4-amino-5-hydroxymethyl-2-methyl-pyrimidine phosphate kinase
WHWLZ4319	418	O-methyltransferase, family 2 [Cordyceps fumosorosea ARSEF 2679]	80	O-methyltransferase
WHWLZ4320	732	conidial pigment biosynthesis oxidase [Cordyceps militaris CM01]	83	CuRO_1_Abr2_like and CuRO_3_Abr2_like domain-containing protein
WHWLZ4321	573	carboxylesterase family protein [Cordyceps militaris CM01]	85	Esterases and lipases
WHWLZ4322	177	Inorganic phosphate transporter Pho88 [Cordyceps fumosorosea ARSEF 2679]	58	Pho88 domain-containing protein
WHWLZ4323	306	short chain dehydrogenase/reductase [Cordyceps fumosorosea ARSEF 2679]	87	short chain dehydrogenase/reductase
WHWLZ4324	605	MFS transporter, putative [Cordyceps militaris CM01]	81	Major Facilitator Superfamily
WHWLZ4325	365	Fungal transcriptional regulatory protein [Cordyceps fumosorosea ARSEF 2679]	65	Zn(II)2Cys6 transcription factor
WHWLZ4326	2328	polyketide synthase [Cordyceps militaris]	75	PKS
WHWLZ4327	624	hypothetical protein FAVG1_11590 [Fusarium avenaceum]	77	MAC/Perforin domain
WHWLZ4328	411	hypothetical protein FAVG1_11591 [Fusarium avenaceum]	80	/
WHWLZ4329	913	hypothetical protein S40285_04147 [Stachybotrys chlorohalonata IBT 40285]	53	Aim21 domain-containing protein
WHWLZ4330	355	hypothetical protein M440DRAFT_1438965 [Trichoderma longibrachiatum ATCC 18648]	35	/
WHWLZ4331	962	SCY1 protein kinase [Purpureocillium lilacinum]	74	PK_SCY1_like and Herpes_BLLF1 domain-containing protein
WHWLZ4332	410	Branched-chain-amino-acid aminotransferase [Tolypocladium paradoxum]	79	Amino-transferase class IV

## Sheet: Cluster14 
Protein	Size(aa)	Blastp homolog	Identity (%)	Conserved domain
WHWLZ5117	507	Putative transporter MCH2 [Tolypocladium paradoxum]	67	monocarboxylate transporter 1
WHWLZ5118	251	Ubiquitin carboxyl-terminal hydrolase isozyme L3-like protein [Acremonium chrysogenum ATCC 11550]	59	Ubiquitin carboxyl-terminal hydrolase
WHWLZ5119	767	metal-nicotianamine transporter-like protein [Acremonium chrysogenum ATCC 11550]	75	OPT oligopeptide transporter protein
WHWLZ5120	561	hypothetical protein FOXB_14802 [Fusarium oxysporum Fo5176]	65	Major Facilitator Superfamily
WHWLZ5121	640	Zn2Cys6 transcriptional regulator [Trichoderma guizhouense]	44	fungal transcription factor regulatory middle homology region
WHWLZ5122	468	major facilitator superfamily transporter [Colletotrichum salicis]	56	Major Facilitator Superfamily
WHWLZ5123	2491	hypothetical protein BCR38DRAFT_349734 [Pseudomassariella vexata]	55	PKS-NRPS
WHWLZ5124	402	Isoflavone reductase P3 [Madurella mycetomatis]	65	Short-chain dehydrogenases/reductases (SDR)
WHWLZ5125	285	putative phytanoyl- dioxygenase protein [Eutypa lata UCREL1]	84	Phytanoyl-CoA dioxygenase
WHWLZ5126	473	hypothetical protein S7711_05816 [Stachybotrys chartarum IBT 7711]	45	/
WHWLZ5127	139	hypothetical protein FVEG_10617 [Fusarium verticillioides 7600]	60	/
WHWLZ5128	1045	DUF221 domain-containing protein [Metarhizium robertsii ARSEF 23]	56	/
WHWLZ5129	185	hhypothetical protein FPSE_09339 [Fusarium pseudograminearum CS3096]	50	/
WHWLZ5130	945	tetratricopeptide repeat-containing [Purpureocillium lilacinum]	65	Tetratricopeptide repeat

## Sheet: Cluster16 
Protein	Size(aa)	Blastp homolog	Identity (%)	Conserved domain
WHWLZ5508	235	hypothetical protein S40288_11567 [Stachybotrys chartarum IBT 40288]	66	/
WHWLZ5509	583	Ankyrin repeat-containing domain protein [Metarhizium robertsii ARSEF 23]	30	Ankyrin repeat; Serine/threonine protein kinase
WHWLZ5510	498	hypothetical protein K432DRAFT_188431 [Lepidopterella palustris CBS 459.81]	37	cyclin-dependent protein kinase
WHWLZ5511	248	glycosyl hydrolase family 61 [Colletotrichum gloeosporioides Cg-14]	68	Glycosyl hydrolase family 61
WHWLZ5512	533	hypothetical protein TCE0_034r10295 [Talaromyces cellulolyticus]	68	Sugar (and other) transporter
WHWLZ5513	103	uncharacterized protein FRV6_12110 [Fusarium oxysporum]	47	/
WHWLZ5514	4143	hypothetical protein LLEC1_01602 [Cordyceps confragosa]	59	PKS-NRPS
WHWLZ5515	387	Deshydrogenase mlcG [Beauveria bassiana]	59	Enoylreductase
WHWLZ5516	771	hypothetical protein LLEC1_01603 [Cordyceps confragosa]	58	NADH:flavin oxidoreductase; protochlorophyllide reductase
WHWLZ5517	551	RecName: Full=Cytochrome P450 monooxygenase tenB; AltName: Full=Tenellin biosynthesis protein B	64	Cytochrome P450
WHWLZ5518	508	Cytochrome P450 [Cordyceps fumosorosea ARSEF 2679]	80	Cytochrome P450
WHWLZ5519	792	hypothetical protein AK830_g8978 [Neonectria ditissima]	40	Fungal specific transcription factor domain
WHWLZ5520	483	Major facilitator superfamily domain, general substrate transporter [Cordyceps confragosa RCEF 1005]	68	Major Facilitator Superfamily
WHWLZ5521	708	C6 transcription [Cordyceps militaris]	49	Fungal specific transcription factor domain

[truncated: 12 more sheets: Cluster17 , Cluster18 , Cluster20 , Cluster24 , Cluster25 , Cluster27 , Cluster29 , Cluster30 , Cluster31 , Cluster32 , Cluster33 , Cluster34 ]
