# Supplementary material for: Genomic characteristics and comparative genomics analysis of the endophytic fungus Sarocladium brachiariae
Source: BMC Genomics. 2019 Oct 28;20:782. doi: 10.1186/s12864-019-6095-1 (PMC6819638; doi:10.1186/s12864-019-6095-1)
Supplement: Supplementary file 5 — Additional file 5. Annotation (BLASTp) of genes in PKS, NRPS and PKS/NRPS gene clusters of S. oryzae. [file 12864_2019_6095_MOESM5_ESM.xlsx]

## Sheet: Cluster1 
Protein	Size(aa)	Blastp homolog	Identity (%)	Conserved domain
1.1.15	640	hypothetical protein FOXG_06510 [Fusarium oxysporum f. sp. lycopersici 4287]	76	ABC-type multidrug transport system
1.1.16	256	Dihydroxyacetone kinase 1 [Fonsecaea multimorphosa]	55	classical (c) SDRs
1.1.17	291	Clavaminate synthase-like protein [Coniochaeta ligniaria NRRL 30616]	62	oxidase reductase
1.1.18	1334	multidrug resistance protein 1 [Pochonia chlamydosporia 170]	67	multidrug resistance protein
1.1.19	383	hypothetical protein BN1708_017256 [Verticillium longisporum]	58	Aspartate aminotransferase family
1.1.20	9800	Too large to Blast	/	NRPS
1.1.21	382	tryptophan dimethylallyltransferase family protein [Metarhizium robertsii]	52	Tryptophan dimethylallyltransferase
1.1.22	467	hypothetical protein FIESC28_08582 [Fusarium sp. FIESC_28]	50	Cytochrome P450
1.1.23	376	bacterial leucyl aminopeptidase [Fusarium langsethiae]	76	Peptidase family M28
1.1.24	415	FAD binding domain-containing protein [Purpureocillium lilacinum]	62	FAD/FMN-containing dehydrogenase
1.1.25	147	hypothetical protein VFPPC_00169 [Pochonia chlamydosporia 170]	45	/
1.1.26	239	hypothetical protein HMPREF1541_02744 [Cyphellophora europaea CBS 101466]	71	/
1.1.27	1051	probable bifunctional P-450:NADPH-P450 reductase [Fusarium fujikuroi]	59	cytochrome P450; sulfite reductase
1.1.28	221	pyridoxamine 5'-phosphate oxidase [Comamonas testosteroni]	59	pyridoxamine-phosphate oxidase

## Sheet: Cluster3 
Protein	Size(aa)	Blastp homolog	Identity (%)	Conserved domain
1.1.563	253	hypothetical protein S40285_00284 [Stachybotrys chlorohalonata IBT 40285]	62	Broad specificity phosphatase PhoE
1.1.564	690	hypothetical protein FPSE_04751 [Fusarium pseudograminearum CS3096]	71	F-box-like; Antagonist of mitotic exit network protein 1
1.1.565	471	hypothetical protein CI102_4592 [Trichoderma harzianum]	64	Fungal Zn(2)-Cys(6) binuclear cluster domain
1.1.566	4089	hypothetical protein M441DRAFT_151397 [Trichoderma asperellum CBS 433.97]	81	PKS-NRPS
1.1.567	402	hypothetical protein M441DRAFT_151843 [Trichoderma asperellum CBS 433.97]	82	enoyl_reductase_like
1.1.568	267	hypothetical protein M441DRAFT_73455 [Trichoderma asperellum CBS 433.97]	85	2-keto-3-deoxy-L-rhamnonate aldolase RhmA
1.1.569	407	aspartate aminotransferase [Trichoderma guizhouense]	81	aspartate aminotransferase
1.1.570	375	O-methyltransferase [Trichoderma guizhouense]	87	O-methyltransferase
1.1.571	270	hypothetical protein M441DRAFT_205705 [Trichoderma asperellum CBS 433.97]	91	2,4-dihydroxyhept-2-ene-1,7-dioic acid aldolase
1.1.572	728	hypothetical protein THARTR1_02782 [Trichoderma harzianum]	83	GAL4-like Zn2Cys6 binuclear cluster DNA-binding domain; Fungal specific transcription factor domain
1.1.573	286	hypothetical protein THARTR1_02781 [Trichoderma harzianum]	78	Major Facilitator Superfamily
1.1.574	260	hypothetical protein A0O28_0007490 [Trichoderma guizhouense]	90	Major Facilitator Superfamily
1.1.575	1214	Serine/threonine-protein kinase ppk6 [Tolypocladium ophioglossoides CBS 100239]	74	Serine/Threonine protein kinases

## Sheet: Cluster4 
Protein	Size(aa)	Blastp homolog	Identity (%)	Conserved domain
1.1.599	551	C6 transcription factor, putative [Cordyceps militaris CM01]	55	Fungal specific transcription factor domain
1.1.600	460	Major facilitator superfamily domain, general substrate transporter [Cordyceps confragosa RCEF 1005]	70	Major facilitator superfamily
1.1.601	896	hypothetical protein AK830_g8978 [Neonectria ditissima]	39	Fungal specific transcription factor domain
1.1.602	79	hypothetical protein LLEC1_01604 [Cordyceps confragosa]	63	/
1.1.603	427	cytochrome P450 monooxygenase, putative [Cordyceps militaris CM01]	83	cytochrome P450
1.1.604	544	RecName: Full=Cytochrome P450 monooxygenase tenB; AltName: Full=Tenellin biosynthesis protein B	61	cytochrome P450
1.1.605	717	NADH oxidase [Talaromyces islandicus]	59	2,4-dienoyl-CoA reductase; short chain dehydrogenase
1.1.606	389	DmbC [Beauveria bassiana]	59	Enoylreductase
1.1.607	4115	DmbS [Beauveria bassiana]	57	PKS-NRPS
1.1.608	625	flavin-binding monooxygenase [Metarhizium anisopliae]	51	putative mercuric reductase
1.1.609	397	hypothetical protein AK830_g3062 [Neonectria ditissima]	46	/
1.1.610	481	Methyltransferase domain protein [Aspergillus parasiticus SU-1]	50	M28 Zn-peptidases include aminopeptidases and carboxypeptidases
1.1.611	724	serine threonine-protein kinase nak1 [Ustilaginoidea virens]	52	Serine/Threonine protein kinases
1.1.612	302	transmembrane protein [Beauveria bassiana ARSEF 2860]	52	SOCE-associated regulatory factor of calcium homoeostasis
1.1.613	742	hypothetical protein S7711_07688 [Stachybotrys chartarum IBT 7711]	68	chromosome segregation protein SMC; RING finger, HC subclass

## Sheet: Cluster6
Protein	Size(aa)	Blastp homolog	Identity (%)	Conserved domain
1.1.977	886	hypothetical protein S40285_02974 [Stachybotrys chlorohalonata IBT 40285]	41	/
1.1.978	606	beta-lactamase family protein [Grosmannia clavigera kw1407]	39	Beta-lactamase
1.1.979	289	alanyl-tRNA synthetase [Drechmeria coniospora]	63	alanine-tRNA ligase
1.1.980	208	Post-SET domain protein [Metarhizium brunneum ARSEF 3297]	58	SET domain-containing protein
1.1.981	624	uncharacterized protein FMAN_10605 [Fusarium mangiferae]	45	/
1.1.982	571	Lipase 1 [Phialophora attae]	61	Esterases and lipases
1.1.983	333	NADP-dependent alcohol dehydrogenase [Meliniomyces variabilis F]	68	Enoylreductase
1.1.984	2560	Beta-ketoacyl synthase [Cordyceps confragosa RCEF 1005]	89	PKS
1.1.985	511	Chloramphenicol acetyltransferase-like domain protein [Cordyceps confragosa RCEF 1005]	83	/
1.1.986	355	Zn(2)-C6 fungal-type DNA-binding domain-containing protein [Pochonia chlamydosporia 170]	42	Fungal Zn(2)-Cys(6) binuclear cluster domain
1.1.987	448	Ribose-phosphate pyrophosphokinase 5 [Tolypocladium ophioglossoides CBS 100239]	79	Phosphoribosylpyrophosphate synthetase
1.1.988	187	hypothetical protein M431DRAFT_78810 [Trichoderma harzianum CBS 226.95]	78	Rab family protein
1.1.989	555	hypothetical protein FPOA_08694 [Fusarium poae]	55	tRNA pseudouridine synthase A
1.1.990	216	gpi- c transferase complex [Colletotrichum incanum]	48	GPI-GlcNAc transferase complex
1.1.991	1597	Uncharacterized protein TPAR_03755 [Tolypocladium paradoxum]	69	WD40 repeat

## Sheet: Cluster9 
Protein	Size(aa)	Blastp homolog	Identity (%)	Conserved domain
1.1.1361	1813	hypothetical protein AK830_g9281 [Neonectria ditissima]	54	large tegument protein UL36
1.1.1362	1193	tetratricopeptide repeat protein [Pochonia chlamydosporia 170]	52	Tetratricopeptide (TPR) repeat; AAA ATPase domain
1.1.1363	263	Select seq XP_018153321.1 Glycosyl hydrolase family 16 [Colletotrichum higginsianum IMI 349063]	56	Glycosyl hydrolases family 16
1.1.1364	515	hypothetical protein GGTG_04157 [Gaeumannomyces tritici R3-111a-1]	27	Molecular chaperone DnaK
1.1.1365	296	hypothetical protein GGTG_12458 [Gaeumannomyces tritici R3-111a-1]	31	/
1.1.1366	95	hypothetical protein jhhlp_006973 [Lomentospora prolificans]	27	/
1.1.1367	356	reductase [Pochonia chlamydosporia 170]	49	aldehyde reductase, extended (e) SDRs
1.1.1368	503	FAD binding domain-containing protein [Pochonia chlamydosporia 170]	59	FAD/FMN-containing dehydrogenase
1.1.1369	2379	polyketide synthase [Pochonia chlamydosporia 170]	62	PKS
1.1.1370	379	hypothetical protein BCR38DRAFT_405314 [Pseudomassariella vexata]	38	/
1.1.1371	581	monooxygenase [Pochonia chlamydosporia 170]	65	L-lysine 6-monooxygenase
1.1.1372	573	DNA repair protein RAD50 [Exophiala dermatitidis NIH/UT8656]	65	Major Facilitator Superfamily
1.1.1373	486	FAD binding domain-containing protein [Pochonia chlamydosporia 170]	66	Ubiquinone biosynthesis hydroxylase
1.1.1374	202	hypothetical protein K432DRAFT_419591 [Lepidopterella palustris CBS 459.81]	52	Protein of unknown function (DUF3237)
1.1.1375	267	short chain dehydrogenase/reductase family oxidoreductase [Pochonia chlamydosporia 170]	57	classical (c) SDRs
1.1.1376	441	hypothetical protein HMPREF1120_03143 [Exophiala dermatitidis NIH/UT8656]	38
1.1.1377	409	hypothetical protein VFPPC_10379 [Pochonia chlamydosporia 170]	50	/
1.1.1378	494	Pantothenate transporter liz1 [Valsa mali]	61	Major Facilitator Superfamily
1.1.1379	495	FAD dependent oxidoreductase protein [Pochonia chlamydosporia 170]	46	Flavin-binding monooxygenase-like
1.1.1380	470	hypothetical protein S7711_05816 [Stachybotrys chartarum IBT 7711]	44	/
1.1.1381	285	putative phytanoyl- dioxygenase protein [Eutypa lata UCREL1]	83	Phytanoyl-CoA dioxygenase (PhyH)
1.1.1382	336	Isoflavone reductase P3 [Madurella mycetomatis]	68	short chain dehydrogenase
1.1.1383	2502	hypothetical protein BCR38DRAFT_349734 [Pseudomassariella vexata]	55	PKS-NRPS
1.1.1384	558	predicted protein [[Nectria] haematococca mpVI 77-13-4]	71	Calcineurin-like phosphoesterase
1.1.1385	298	hypothetical protein TOPH_03451 [Tolypocladium ophioglossoides CBS 100239]	68	/
1.1.1386	499	DNA primase large subunit [Tolypocladium capitatum]	85	Eukaryotic core primase

## Sheet: Cluster10 
Protein	Size(aa)	Blastp homolog	Identity (%)	Conserved domain
2.1.387	226	NADH dehydrogenase [ubiquinone] 1 alpha subcomplex assembly factor 3 [Beauveria bassiana]	70	Mth938_2P1-like domain
2.1.388	637	hypothetical protein S7711_03311 [Stachybotrys chartarum IBT 7711]	66	alpha/beta hydrolase fold; Protein-tyrosine phosphatase
2.1.389	555	Alkaline phosphatase [Tolypocladium capitatum]	70	Alkaline phosphatase
2.1.390	409	hypothetical protein BBK36DRAFT_165629 [Trichoderma citrinoviride]	59	\
2.1.391	568	Magnesium transport protein-like protein [Acremonium chrysogenum ATCC 11550]	70	Mg2+ and Co2+ transporter CorA
2.1.392	499	hypothetical protein PCL_00971 [Purpureocillium lilacinum]	91	Cytochrome P450
2.1.393	276	Dipeptidase [Tolypocladium paradoxum]	69	GGCT-like domains; AIG2-like famil
2.1.394	399	dipeptidase 3 [Purpureocillium lilacinum]	85	Membrane dipeptidase
2.1.395	1594	NRPS-like enzyme [Purpureocillium lilacinum]	80	NRPS
2.1.396	184	hypothetical protein VFPBJ_10786 [Purpureocillium lilacinum]	91	Domain of unknown function (DUF1857)
2.1.397	566	cytochrome P450 monooxygenase [Purpureocillium lilacinum]	89	Cytochrome P450
2.1.398	309	thioredoxin reductase [Purpureocillium lilacinum]	94	Thioredoxin reductase
2.1.399	402	O-methyltransferase [Purpureocillium lilacinum]	89	O-methyltransferase
2.1.400	595	MFS multidrug transporter [Purpureocillium lilacinum]	80	Major Facilitator Superfamily
2.1.401	247	methyltransferase domain-containing protein [Purpureocillium lilacinum]	81	Methyltransferase domain
2.1.402	542	hypothetical protein PCL_00981 [Purpureocillium lilacinum]	90	Cytochrome P450
2.1.403	110	hypothetical protein M431DRAFT_510122 [Trichoderma harzianum CBS 226.95]	32	/
2.1.404	354	Select seq OAQ69399.1 fungal zn(2)-Cys(6) binuclear cluster domain-containing protein [Purpureocillium lilacinum]	78	/

## Sheet: Cluster11 
Protein	Size(aa)	Blastp homolog	Identity (%)	Conserved domain
2.1.652	563	hypothetical protein CT0861_02197 [Colletotrichum tofieldiae]	78	Beta propeller domain
2.1.653	1076	Sodium transport ATPase-like protein [Acremonium chrysogenum ATCC 11550]	70	potassium and/or sodium efflux P-type ATPase
2.1.654	278	cell division cycle-associated 7-like protein [Amphiprion ocellaris]	33	/
2.1.655	188	acyl-CoA N-acyltransferase [Trichoderma citrinoviride]	55	N-Acyltransferase superfamily
2.1.656	605	Peroxisomal membrane protein PEX30 [Tolypocladium paradoxum]	62	Integral peroxisomal membrane peroxin
2.1.657	576	Collagen adhesin precursor [Oceanobacillus oncorhynchi]	35	/
2.1.658	1190	Nonribosomal peptide synthetase-like protein [Tolypocladium paradoxum]	45	NRPS
2.1.659	512	Cytochrome P450 [Trichoderma guizhouense]	51	Cytochrome P450
2.1.660	95	LOW QUALITY PROTEIN: solute carrier family 12 member 7-like [Astyanax mexicanus]	33	/
2.1.661	89	hypothetical protein OCS_02572 [Ophiocordyceps sinensis CO18]	57	/
2.1.662	275	hypothetical protein OCS_02573 [Ophiocordyceps sinensis CO18]	74	Domain of unknown function (DUF3328)
2.1.663	238	hypothetical protein OCS_02574 [Ophiocordyceps sinensis CO18]	64	Domain of unknown function (DUF3328)
2.1.664	245	hypothetical protein HIM_04736 [Hirsutella minnesotensis 3608]	74	/
2.1.665	201	hypothetical protein AFGD_011597 [Aspergillus flavus]	38	Domain of unknown function (DUF3328)
2.1.666	123	methyl transferase [Fusarium commune]	55	/
2.1.667	56	hypothetical protein FOIG_01530 [Fusarium oxysporum f. sp. cubense tropical race 4 54006]	46	/
2.1.668	259	hypothetical protein A2202_07430 [Bdellovibrionales bacterium RIFOXYA1_FULL_36_14]	29	/

## Sheet: Cluster12 
Protein	Size(aa)	Blastp homolog	Identity (%)	Conserved domain
2.1.957	2576	Uncharacterized protein TPAR_06523 [Tolypocladium paradoxum]	61	chromosome segregation protein
2.1.958	676	Signal recognition particle receptor subunit alpha [Fusarium culmorum]	80	Signal recognition particle; cell division protein FtsY
2.1.959	329	ER to Golgi transporter Yif1 [Ustilaginoidea virens]	87	Predicted membrane protein
2.1.960	167	integral membrane protein, Mpv17/PMP22 family [Cordyceps brongniartii RCEF 3172]	57	Mpv17 / PMP22 family
2.1.961	112	predicted protein [Trichoderma reesei QM6a]	67	Stress responsive A/B Barrel Domain
2.1.962	595	multidrug transporter [Fusarium avenaceum]	67	Major Facilitator Superfamily
2.1.963	2348	Polyketide synthase [Tolypocladium paradoxum]	49	PKS
2.1.964	213	uncharacterized protein LW93_1046 [Fusarium fujikuroi]	57	/
2.1.965	634	Mannan endo-1,6-alpha-mannosidase DCW1 [Tolypocladium ophioglossoides CBS 100239]	61	Glycosyl hydrolase family 76
2.1.966	119	hypothetical protein CDD81_6472 [Ophiocordyceps australis]	95	Synaptobrevin/VAMP-like protein
2.1.967	355	hypothetical protein S7711_03859 [Stachybotrys chartarum IBT 7711]	81	/
2.1.968	231	Nucleotide-binding, alpha-beta plait [Metarhizium brunneum ARSEF 3297]	78	RNA recognition motif
2.1.969	404	Transforming growth factor-beta-induced protein ig-h3 [Tolypocladium paradoxum]	60	Fasciclin domain

## Sheet: Cluster16 
Protein	Size(aa)	Blastp homolog	Identity (%)	Conserved domain
3.1.965	419	putative 3-ketoacyl- thiolase a protein [Phaeoacremonium minimum UCRPA7]	84	3-ketoacyl-CoA thiolase
3.1.966	517	cytochrome P450 [Colletotrichum tofieldiae]	62	cytochrome P450
3.1.967	457	Bud-site selection protein, BUD22 [Metarhizium guizhouense ARSEF 977]	55	BUD22
3.1.968	293	hypothetical protein NECHADRAFT_64691 [[Nectria] haematococca mpVI 77-13-4]	67	short-chain dehydrogenase (SDR)
3.1.969	315	Putative mitochondrial 2-oxoglutarate/malate carrier protein [Tolypocladium paradoxum]	89	Mitochondrial carrier protein
3.1.970	364	hypothetical protein TGAM01_v200943 [Trichoderma gamsii]	50	Transport and Golgi organisation 2
3.1.971	487	S-adenosyl-L-methionine-dependent methyltransferase [Pochonia chlamydosporia 170]	34	/
3.1.972	499	RNA polymerase II transcription factor B subunit 2 [Purpureocillium lilacinum]	82	Transcription factor Tfb2
3.1.973	2512	polyketide synthase 40 [Diaporthe helianthi]	58	PKS
3.1.974	142	hypothetical protein OIDMADRAFT_56940 [Oidiodendron maius Zn]	63	/
3.1.975	488	hypothetical protein OIDMADRAFT_43476 [Oidiodendron maius Zn]	67	2-polyprenyl-6-methoxyphenol hydroxylase and related FAD-dependent oxidoreductases
3.1.976	396	chalcone synthase [Diaporthe helianthi]	61	chalcone synthase
3.1.977	397	O-methyltransferase [Colletotrichum fioriniae PJ7]	47	O-methyltransferase
3.1.978	106	nitroreductase [Gaeumannomyces tritici R3-111a-1]	60	Nitroreductase-like family 4
3.1.979	306	hypothetical protein PV08_00950 [Exophiala spinifera]	58	Aldo/keto reductase family
3.1.980	286	hypothetical protein M440DRAFT_1330391 [Trichoderma longibrachiatum ATCC 18648]	61	Methyltransferase domain
3.1.981	337	JmjC domain protein [Purpureocillium lilacinum]	52	Cupin-like domain
3.1.982	350	Casein kinase II subunit beta [Tolypocladium paradoxum]	82	Casein kinase II regulatory subunit
3.1.983	1147	ubiquitin carboxyl-terminal hydrolase family protein [Metarhizium robertsii]	79	A subfamily of Peptidase C19; Exonuclease
3.1.984	270	hypothetical protein AK830_g3687 [Neonectria ditissima]	58	Methyltransferase domain
3.1.985	743	hypothetical protein AK830_g3686 [Neonectria ditissima]	55	Fungal specific transcription factor domain

## Sheet: Cluster20 
Protein	Size(aa)	Blastp homolog	Identity (%)	Conserved domain
5.1.109	597	mitochondrial protein required for the stability of Oli1p mRNA and for the Oli1p ring formation [Pochonia chlamydosporia 170]	50	/
5.1.110	1402	DNA-directed RNA polymerase [Tolypocladium paradoxum]	59	Mitochondrial DNA-directed RNA polymerase
5.1.111	404	hypothetical protein S40288_01641 [Stachybotrys chartarum IBT 40288]	80	Glutathione S-transferase; probable methionyl-tRNA synthetase
5.1.112	919	hypothetical protein TGAMA5MH_10654 [Trichoderma gamsii]	67	SNF2 family N-terminal domain
5.1.113	1851	Ankyrin repeat domain-containing protein [Tolypocladium capitatum]	58	Ankyrin repeats; DNA repair exonuclease SbcCD ATPase subunit
5.1.114	4096	Polyketide synthase-nonribosomal peptide synthetase [Tolypocladium ophioglossoides CBS 100239]	65	PKS-NRPS
5.1.115	413	Enoyl reductase LovC [Tolypocladium ophioglossoides CBS 100239]	61	enoyl_reductase_like
5.1.116	811	Multidrug resistance regulator 1 [Tolypocladium ophioglossoides CBS 100239]	55	Fungal specific transcription factor domain
5.1.117	437	Apoptosis-inducing factor 2 [Tolypocladium ophioglossoides CBS 100239]	67	Pyridine nucleotide-disulphide oxidoreductase
5.1.118	474	O-methyltransferase [Microsporum canis CBS 113480]	81	O-methyltransferase
5.1.119	275	hypothetical protein ABOM_002888 [Aspergillus bombycis]	65	Short-chain dehydrogenases/reductases (SDR)
5.1.120	985	cycloheximide resistance protein [Microsporum canis CBS 113480]	75	Major Facilitator Superfamily; Cytochrome P450
5.1.121	700	Rsm22-cox11 tandem protein 1, mitochondrial [Tolypocladium ophioglossoides CBS 100239]	52	fungal transcription factor regulatory middle homology region
5.1.122	147	cytochrome b5 [Uncinocarpus reesii 1704]	43	Cytochrome b5-like Heme/Steroid binding domain

[truncated: 14 more sheets: Cluster21 , Cluster25 , Cluster26 , Cluster27 , Cluster28 , Cluster33 , Cluster34 , Cluster36 , Cluster37 , Cluster39 , Cluster41 , Cluster42 , Cluster44 , Cluster46 ]
