# Supplementary material for: Genomic characteristics and comparative genomics analysis of the endophytic fungus Sarocladium brachiariae
Source: BMC Genomics. 2019 Oct 28;20:782. doi: 10.1186/s12864-019-6095-1 (PMC6819638; doi:10.1186/s12864-019-6095-1)
Supplement: Supplementary file 6 — Additional file 6. A domain sequences used for phylogenetic analysis. [file 12864_2019_6095_MOESM6_ESM.txt]

>S. brachiariae_WHWLZ2235_A1-1
SYEDLRKESVHLASQLESHGCTPGMKLLAVLWNSAHWAVYFWAAMKLRMVFVPLDPRSIRDLTALMMEVEAQVLVAQDERVSSAIDALKLTSRSLVLRYQCSGPRQDGWLDVCVPSPNLEVVQSAMRAQIIEQTDFKSVEQVAMMILTSGTTGKAKVCPHTHKNLMSQACEYDPKDGKPEERWLVHTPVSHIFAINNTLRAWKEGGAVVFPARCFEVETTLKALTEEKCTIMSATPTLVKSLLSHPSFAGKESLHLDLITIGGTAVTNDDLRRCCDDLGARNAIQAYGLTEGAPLISYKRSEAVVGDAFSPGVGRVLPGAAVRICRPDHGETLQVGQVGELHVSGSSIIQRYLTDEANCSFYEDDGARWFATGDQGMIDEDGVVHITGRYKDLIVRGGENIQPAEIERVLSEVACIQAVV
>S. brachiariae_WHWLZ2748_A1-1
TYRQINEASNQLAHHLLAHGCNVGDVVVIYAYRGVDLVVAYMGALKAGATVSVLDPQYPAERQKVLLGVSRPQFLICIQKAIEEFGQLPDIVSEYIATSLNVKATIPSLHLADSGQITGGSVGGEDCLAAQAPLKEQHPGVVVGPDSIPTLSYTSGTEGIPKGVQGRHYSLTYYTPWMAERFGLSENDRFTMLSGIAHDPIQRDIFTPLYLGATLLVPPAEVITYGLLAEWMYEHKPTITHLTPAVGQICVGGATAQFPSLRRAFFVGDILTKRDCRKLLDLAPNTRVINLFGSTESQRAVSFFEILSKAEDPDFLDSLPDIIPVGQGMLNVQLLVVDLQDRSKLCDVGETGELFIRAAGLAESYRGDDEKTRELNRSKFVTNWFVDPAQWIEKSSDLPFYKGARDRMYRTGDLGRMREDGNVECIGRIDTQVKIRGFRIELGEIDVHLSRHPYVRD
>S. brachiariae_WHWLZ3096_A1-1
TYHQMAKFVTSLAVYLVNLGVRPGVVVPVILEKSWWAPIIILGVLQAGGAFVCLDSKDQDVFRTSMEQLEPHIVITGESGWIGLGSTTAKVLVVNNSFFSALPTQLAIPAQAPTPDHAACVLYSPETARKTVTRSVYYTHSSLSLAFRAQGPALKMDETSRVLQLSAFGSDIALAEILGTLFHGGCVCIPALDEHDHNLSKAIARMNVTWTYMTSVLVRRIAPRSVPSLKTICFRTRHLDNDIRDVWMGRINMFLAYGAPDVCPLALSVSEIAGYSSKTAIIPLPLLGRFWILNPENPKKLMPVGAIGELTIDCPNLTPHKFTPGGPLIARTGGSSHSSSDKFRSRSLRTGHRVRYLDDGSIEFLSSVRDEVILDGEIVPTLEVESRLRKC
>S. brachiariae_WHWLZ5123_A1-1
TYARLEEYSSNFARALVQRDIGHGDLIAVCLDRSVDMVIAILGIWKAGAAYVPIEPSLPSDRIYQMLEDSDPKFIITKNGSLVDMQLETTIDYLSIQLARKPHSNQYQLSEKLNENDLAYVMYTSGSTGRPKGVEVTQGSIINLLRAMRSQPGCTEEDTLLAITTISFDMAIPELFLPLVCGATCVMARRQEIHDMILLIGMLENHHITIMQGTPAIYRMLLDSGWSVRPRLRQIWCGGEALSKVLATRLLDLCDALWNLYGPTEATVYGSMWRVQKEKDVIIGGPITNGHLYVLDEHLQPVPSGHVGELYIGGAGVAKGYRNNAELSRTRFLPNPFHDGLMYKTGDAARYVDPVQVSVLGRLDGQIKIRGHRVEPGDIEAAMTTTDSISAAVV
>S. brachiariae_WHWLZ5514_A1-1
SYGTLAGDIRTIAKSILGIGCTVGSRIAVLCNPSMDAVVSMLAVLHTGSVYVPLDTSLPAARHAVMIASSKVKAILCHEDTEELARTLCPEGVQLLRVDTVVKHGRGLVDDLDMPPCAEKPDSPAFLLFTSGSTGIPKGVLLSQANFTNHIALKTQILDLGRGECVLQQSSLGFDMSLVQIFCALANGGCLVVVPKDARRDPAKVTSLIRQYGISLTIATPSEYLTWLHYGVESLSENTGWRHACMGGEPVPQQLRDDLRRLDIADLRVTNCYGPTEITAAASFQPVPLDESASFDGKWCRYAVGRALPNYSIRILDHLARPMPLEHVGEIAIGGAGLALGYLDLPEETQRRFTVDGGQRFYMTGDRGRLLSDGTLLCLGRVEGDTQVKLRGLRIELQEVEAALVEAS
>S. brachiariae_WHWLZ7448_A1-1
EQLDELSTRLALYLREQGVEVGTRIPLCFEKSMWAVVALLGAMKSGATVCLTDPSQPEARLRTIVEQTSANIILTSNVQQILGKRIANGGQVIPVSRGFFDTISLTTSSESLPVVDPSSPMYIIFTSGSTGKPKGVVLSHANYTSGAIPRAKAVGYKASSRVFDFPSYAFDVTYDCMLCTLSVGGTICVPSEEARMNDLSGAIRNSKANMVHMTPSVARVLEDDIIPSLDVLGLGGEAVGARDAAEWGKHTSLIIAYGPSECTVGCTINNTVYETTGIGRGVGGVTWIVDPDDHNRLAPLGGVGELLIEGPVVGIGYLGEPEKTAEVFIENPTWLIQGHGKVPGRPGRLYKTGDLVRYEDNTLNGSIEFVGRKDQQVKLRGQRVELAEVEHHVRSC
>S. brachiariae_WHWLZ7449_A1-1
TYNDLHQQSSLLAGALLDLGIGTGDRVGIMAGNCEQYASVFFACAKIGAVLVILNNTYTATEALYGLEFSDCKLFFTTQRIGRVDNTKLLAELEVKRENGEYSPKIVILRAEAGKYPTYDQLIQSSRRQDHERLYKAMSRVLPHQVVNLQFTSGTTGLPKAAMLTHHNLVNNSRFIGDRMRLAPNDVLCCPPPLFHCFGLVLGLLAIVTHGGKIVYPAEVFDIDSTLRAISDEGCTAVHGVPAMFDSLFQAELPKGFNCDKLRTGIIAGAPVPRYLMELLVNKFGMTEFTSSYGLTEASPTCFNAFTDDALDRRLTTVGTLMPHAQAKIIDREGNIVPVGTRGELCIAGYQLQAGYWNNSEKTNETMVRDSAGVLWLHTGDEAVFDEHGYCSITGRFKDIIIRGGENIYPLEIEERLAAHPSIVRAIV
>S. brachiariae_WHWLZ7564_A1-1
YHEINTYATRLAHILVHGHQIGVGDSIGVALDRSAEMVIAILAVLKSGAAYIPIDPSFPPERVLQIIGDATPKAVMATKEFLEATNLERESRLDFDELRCEMEHVSDLETDKSLTIKLPRPSDLAYVIYTSGSTGRPKGVEANHGALCNLLLSMQRLPGCHQHDCLLAVATISFDMSILDLLLPLVSGAAVVVPQTPELRDPAALLDLMVQHKVTMIQATPSFFQMLLNGGWDNNPRLAKVLTAGEPVSRRQLNSLLDNADNVFNGYGPTEATVYSSVGKVAREDKDIVIGRPIANFRLYVLQSDLQGKLSPAPIGTLGEVYIGGVGVNCGYRNNPLLTQRNYLENNPFHPGRLYRSGDLGRFIAPGKLSIVGRTDSQVKVRGHRIELGDVSAAIAEHPGISEAHV
>S. brachiariae_WHWLZ7989_A15-1
TYHELDVLSDRLASRLLGLGIGAGSLVPLCFEKSVWPVVAMIAVLKAGAACVPMVPEHPDARLATILEDTAASVVLVSETQETRFARLAGRQPATVTVVSASTLCWPDIVEEKEKDGDHEQAISQSPKVTCSAQPSDVAVVIFTSGSTGRPKGVLLEHRALCTSMSAHGEVLAIGPTSRVLQFAAFSFDISLQDILTTLARGGCICMPSETDRLNNLAGAINDMNVNWAGLTPTVAMLLEPAAVPTLKTLVLAGEAATKNVIDRWSNAVSLHNCYGPAESTIYCAWQGDLGRGRHPADIGRGLATRLWVGDVEDYTSPALVGVVGELLVHGPTLARGYLDKDSTSQTATAFPLAPSWITDLQPHGPLIQGRIYRTGDLVRYAKDGSLVYMGRKDAQIKIRGQRVELGEVEHAITT
>S. brachiariae_WHWLZ7989_A15-2
TYRELDQLSDRLATHLLSLGVQVGDMVPLCFEKTLWAPVAMLAILKAGASFVPLDEATPAKRLDVIINATKARVFVVSPETRSKMAANAVSDIRFVSVSGELMSTLQDLKAPQVPADPTGVAYVIFTSGSTGVPKGVMIEHRSYCTSAEAHGKATLMDENTRALQFSSYAFDAALHEVLTTIMFGGKICIPSEEDRLNNMPDFVRSRGVNWVILTPSVIRQYSPSQMPGLKTVVLVGEAMSEDELHWSSIATLINAYGPSECTVATTANAEVIKGGNPRNIGRPIGCIGWVAHEDDPEKPALVGTAGELLVQGPTLARGYLHDAEKTEAAFVKRPRWIADLQDEIDNKSWDRVYRTGDLVRYETDGSLVYVGRKDTQVKVRGQRVELAEIEHHLEADDRVDTGVV
>S. brachiariae_WHWLZ7989_A15-3
TYAQLDHWSSRLARHILDLGVGPEVSVLVCLERSLWTPVAVLAVLKAGGVFVPLDPKLPQKRMQDIAKRAGARLGLTDEATDPKVSMSVETSLPLSWDSVPRLPPVDEASWPVMPSVKPTNAAYIIFTSGSTGVPKGVVIEHATVSSSALAHAISMEITSESRVFHFSSLAFDASIAEILTTLTSGGCICIPSETERLSSTAASMRRLNVNWAFLTPSLAATIKPLDVPALRTLVLGGEAMTARNVEDWASFVSLRNGYGPTETCVFCVSTRMQPSASSTTIGRAIGSVSWIADVDGPGSLVPIGAIGELLIQGPIVGRGYLDDNEATTAAFLQASILSNMDESHAITNRIYRTGDLVRYREDGSIVYVGRKGNQVKLRGQRIELDEVAHKV
>S. brachiariae_WHWLZ7989_A15-4
TYGQLDELSNRLAAHLINLGVTAGSLIPLCFERSQWVVVSMLAVLKAGAAFVPLDSAVPLGRLEQIVDATGSWLALGSPKKQRELLMSVIDVVVDVSDEAVQEWPSATDSTTLLVSATLLSTPTDVAYVMFTSGSTGKPKGVVMEHQAASSSLRAHGEAMHFGPDTRTLNFASFAFDASITEILTTLVHGGCVCIPYEEERLSHLVETINSFQVNWALFTPSVVTLLVPQEVPSLRTLLLGGEEVKKDNIEVWADHVNLVNAYGPTEACVMCVSTPLERTQGRSDTIGKALGSIAWVVNLGNDTQLAPVGSVGELWIESPQLAREYLGDPEATAKAFVTDPPFLRGSGGRRGRRLYRTGDLVRYNDDGSLRYVGRKDAQVKVRGQRVELAEIEHQLCARDEVATGMV
>S. brachiariae_WHWLZ7989_A15-5
TYARLDNLATRLAHRLVELNVGPEVAVMICLERSLWVPVAILAVLKAGGVFVPLDPDVPLTRMQEIAIRAGITVGLADSSTGPKVASSVGTALRLTEEALSSVESPIVTDVKPTNAAYMIFTSGSTGVPKGVVIEHYNIASSAVAQSEAKDIGPDSRVFHFTSLSFDVSLAEIVTTLTYGGCICIPPETRNLTSIANAVADLRANWAFLTPSVVATLKPEEFCSLKTLAVGGEAITAKIVEEWGSKGFSLINSYGPTETSIFCMSNKIKSSSDSSTSIGRSIGSVAWVGDADNAASLVPIGAIGELLIQGPIVGRGYMGDKETTSHAFLSAATIPKIGQPALPYRVYRTGDLVRYREDGTITYLGRKGSQVKLRGQRLELQEVASQIE
>S. brachiariae_WHWLZ7989_A15-6
TYHELDALSARLATHLSGLGVGVGSNVPLCIERSKWAVIAILAVLRAGGAFVPLDSEAPIGRAQQVVEATGARFALCSSGRCTFLAGAVERVIEVSDAASFLWQTTEGILPRINATEVAYIMFTSGSTGKPKGVVMTHQAASSSIKAHGKAMHFSPSTRALHFASLAFDASIAEILTTLAHGGCVCIPDEEQRLSNIVEAIRQYRVNWAFFTPSVISLISPSQVAPYLKTLVLGGEAVKRDNIKTWADQLNLVNGYGPTEACVFCVTTPLALQSRADTIGKAVGSLSWVVSLTNESHLATVGSIGELWIESPQLARGYLNDSSATSASFIVDPPFLQGSQGRLLYKTGDLVQYNKDGTLRYVGRRDSQVKIRGQRLELGEIEHQLCTQDLVEA
>S. brachiariae_WHWLZ7989_A15-7
TYAQLSEISSQLAHHLISLGVGPEVKVLVCMERSLWTPVALLAILKAGGAFVPLDPKLPEKRMQEIARRAEATIGIADGITSPKVITSVHTVLQLSHELLATLPTHDGAPVKSTVQSTNTAYIIFTSGSTGVPKGVVIEHATVASSAHAHALSMGINADSRVFHFSSLAFDASMAEILTTLTQGGCVCVPSETQRLSSTAAAMTELRANWAFFTPSMAATLDTKTLPYLKTLVLGGEAVTSKNIKDWAGSVSLHNGYGPTETCVFCVSTVLEPSANAQPVLGRAIGSVAWVSDVEDASALCPVGAIGELLIQGPIVGRGYLGDDEATAKSFLPATTIPSIRQVESHDRVYKTGDLVRFREDGSLIYVGRKGSQVKLRGQRIELEEVAHQIEA
>S. brachiariae_WHWLZ7989_A15-8
TYNELDALSSRLATRLVDIGVQRQRMVPICTDRSLWTVVCMLAVLKAGAVFVPLDSAVPIGRLEQVLQATQAEVVLTCSDSRSDLAGIAVHIFNVCADMATTPSLMTASVNIATSPADNAYIMFTSGSTGRPKGVVMTHMSVCSSVTAHGKAMKFDADTRALHFASLGFDASIAEILTTLVHGGCVCIPDEEQRLSDIAKAINQYQVNWAFFTPSVISLIQPCQVPCLETLVLGGEAVKKDNIERWADHVNLINGYGPTEVCVFCVSTPLQKENADSQGIGTGLGSKTWVASLSNTKQLAPLGAVGELWIESPQVAVGYFDNDDATSSAFVTDPPFFKAGCQRRLYRTGDIVRYNQNGTLRYMGRRDAQIKVRGQRLELGEIEHQLCKSERVETGVV
>S. brachiariae_WHWLZ7989_A15-9
YSELDELSDQLGGRLIKLGVERGSLVPLCFEKSKWAVVSMLAVLKAGGACVPMVPDHPDARIIGILEDTGAGLVLVSETQEPRFARLAATTYLAVSPAVMSSLNSPETQDEKPSLPSSQPSDVAVVIFTSGSTGRPKGVLLEHRALCTSISAHGKALQVTPASRVLQFAAFTFDISLQDIFTTLAHGGCVCMPSEHDRLNDLTGVINRMDVNWAGLTPTVAALLRPDTVPTLKTLVLAGEAVTEQVIKLWCPVVDLHNCYGPAESSIYCAWQSQLGHAQRHPANIGWGMAANLWVADSVDYKSPAPVGAVGELLVQGPTLARGYLNMNDLTATAFVDLPPWVASIRHEGNRVYRTGDLVRYTVDGSLIYCGRKDGQIKVRGQRVELGEIEHAIARIQGMA
>S. brachiariae_WHWLZ7989_A15-10
TYTALNELSNRLASYLINLGVKPGSMIPVCFDRCKWVIVAVLAILKTGSAFVPLDATVPPGRLQQVVNATGATLAVGGEEKRDILAGSGCEVVVASEAAEKDWPPENLFMATSVEPSSVAYVIFTSGSTGLPKGVVMEHQAVCSSVMAHAEPFGIGPDSRVLHFASMSFDASIEEIFATMSQGACICIPDEDQRLSDPAAAINQYGATWAFFTPTVLNLIVPIRVPCLKTVVAGGELVRSELVDQWADHVKLHIGYGPTEVAIFCVGTQPLRPGTKSGIIGRPLGAKAFVVSVDDSAKLAPVGSVGELWMMSPQLARGYLGDEETTAAAFVVDPPFVPKGQSLRLYRTGDLVRYVGDGVLGYLGRVDSQVKVRGQRVELSEIEKHLLADENVDEGM
>S. brachiariae_WHWLZ7989_A15-11
TYRELDLLSDRLAVQLIGLGVTAEVVVPLCFEKSLWPVVAMLAVLKAGGACAPMIPEHPDDRLAAIIKDTAANLVLVSESQESRFSGLVSQTITVSASTLGWPTNADSPLDEPQEPKRSAKPSNISFVMFTSGSTGRPKGVLLLHHSLATIIRAQISRMGYKPDSRVLQFGAFSFDLSIEDIFTTLSAGGCICMPSEHDRVNDLTGVINRMSIDFAVVTPSVASLLVPDSVPTLKTLVFVGEALASHVIKPWIGRVKLMNGYGPTECTIISSLQDNIDPQVPGNIGKSLATTLWIADPSDYRHPVPVGVVGELLCYGPTLARGYLDEHQNKDAFVKVPTWIENTLQGSPWDRVYRTGDLVRYAEDGSLHCLGRKDTQVKMRGQRLEVGEIEYAITS
>S. brachiariae_WHWLZ7989_A15-12
SELNVASHRLATQLIKLGIGAGVLVPVCFEKSMWAVVSMLAVLRTGAAIVPMAPQDTDEQLAAIIRETGAEVVVVSEAQESRFSHLVRRPCAVGPSRFSLSKQDEAFEKMTTEPAVSPSDLAVVIFTSGSTGEPKGVLLEHRALCTSMMAYGMALEIGRTSRVLQFAAFTFDVSLQDIFTTLIRGGCVCIPSEESRLNDLPGAINSLQVNWAGLTPTVASVLKPESVPSLRTLALAGEPATTQVVETWANAVELHNCYGPAESSVYCTWQSDVGTSRHPANIGRAIAATVWVADPSDYNRPALVGAVGELLVQGPSLARGYLNDENQTSDAFKPVPAWIANLSSDTSSTRVYRTGDIVRYTEDGSLIYCGRKDSQVKVRGQQVELGEVEQELNKLENVE
>S. brachiariae_WHWLZ7989_A15-13
TYRELDLQSSRLAAYLSRHVAAGELVPLCFEKSRWAVVAMLGVLKAGGVCVPMVPEHPDSRLIGIIEDTTANTLLISESQKARFTGLAKNPISVGPNSEAWSENSHSHLQQVQPSDLAFVIFTSGSTGRPKGVLLEHRALCTSVEAHGDALKIGPSSRVLQFAAFSFDISLQDVFTTLTRGGCVCIPSEHDRLNDLAGAINSLGVNWAGLTPTVAALLQPQSVPKLKTLALAGEALTAQVVDIWSKEAKIHNCYGPAESSIYCAWQGNPGKGGRHPSNMGIALATTLWVADARDHTQPAPVGVPGELLIQGPTLARGYLNDEALSSRAFVSSPTWIASYHPQGQWQRVYRTGDLVRYDEDGTLVYLGRKDTQVKLRGQRVELAEIEYAIL
>S. brachiariae_WHWLZ7989_A15-14
TYGELNDLCNRLAARLANLGVGKGSMIPICIERSSWVVVAILAVLKAGAAFVPLDSAVPSNRLQSIVEDTRASIALGSPEKLSLLSACGLTCVEVSSTAAATEWPSSATSVNVMTKPTDVAYIMFTSGSTGRPKGVVMEHHALCSGVRAQGDAMNFTAETRALHFASLSFDASVSEIITTLCFGGCVCVPDEQQRMNSPADAIDNFKVNWALITPSVISLIKPDDVPSLTTLVLGGEAIREENIQAWAGRVHLINAYGPTETCVVCVAERISPRHLHPATIGQAVGIIPWVVSLSNDTQLATVGSIGELWVEGPQLAQGYLNNEEATTAAFVVDPPFLSGGRRGRRLYRTGDLVQYKENGSLRYLGRKDSQVKVRGQRVELLEIEHQLCSLKCI
>S. brachiariae_WHWLZ7989_A15-15
TYSELDGISTRLAAYLVSLGVGPEISVLVCLERSLWTPVAILAVLKAGGAFVPLDPKLPQKRVQAIADQAKATIALADKATSLLMTASVGTVLHLSDGMLNWLPTYEATKPLITNVEPNNTAYTIFTSGSTGIPKGVVIEHTTLSSSALAHSQSMNIRADSRVFHFSSLAFDASIAEILTTLSQGGCLCIPSEADRLGNTIEVMNEMHINWAFFTPSMATTFGPKDLPYLRTLVLGGEAMTIKNVEDWTAEGSKVSLHNGYGPTETCVFCVSTCISDPSQGPFLGRAIGSLAWIADIDAPGVLAPVGAIGELLIQGPIVGRGYLGNSEMTSASFLPPCSVPFIGQAVSYDKVYRTGDLVRYRGDGSIVYAGRKGSQVKLRGQRIELEEVTHQIES
>S. brachiariae_WHWLZ8209_A1-1
TYEEMDMAASKIASRLSHHIQQGEVVCVYSDRSMLWLCAIFGILKAGGVYCSMDPMVPQEVRDRNFGLSGAKTFITAKSCQLPIVPKDCAVSFTVQSTLDSPDFEPAQHRRVADPQAPAYVCFTSGSTGTPKGVLCSHAGLVAFQSSLDVRLFAAPGRKIAHVMSVAFDGSIHELFSALTHGATLVLPLPHDSDPFGHLHAADSVILTPSLAGLLYPDEFERLKWVYFVGEPVPQAVCDRWATVKQVHNMYGPTEGTCGATIKRLLPRQPVTIGVPNRTTRVYILDSKKTLSPPGAVGELYLAGVQVAGGYLDLPQQTLERFLPDTIWPSGAGEMMYKTGDRGYWTENGEITLLGRRDREIKLRGYRLDMGDLEIRIARAYPSLQAVAV
>S. brachiariae_WHWLZ8479_A1-1
TYATLNQRVESIAQALVGRLPDQSHEQSVVGVFQTPSVDWIASMIAIFRVGAIYLPLDLKVSIPRLRSYVKTARPAAILSDEETVSRAPEIGFGPEDKGTVINVSGLPTAIQGSTQGIPTTARPDRTAYIIFTSGSTGEPKGIAVKHASIRAMVEGFVREWDIVNLGRVVLQQFALTSDGSLKQIFSAITTGGCLLVAPADARGDPAELTRLMAEHGVTMTVATPSEYGMWFRFAPEGLRRCTSWTSAWFGGERSPQSLLDSFRDLSSALPDLRFYTTYGPTEATVSTMKGVADVHDPDLTVPVPGRILPNYAVYIMDEDSRPTPVGVPGEIVIGGAGVGQNEYLGRPDATAKQFHVDPFIPENKKETGWGRMYYTGDYGRLDTRGYLAIEGRVAGDAQVKIRGFRTELAEIEKVIV
>S. brachiariae_WHWLZ9453_A3-1
SYAQLHAASDHVARKVLAARGKDADQFIVPVLHQQSPGLYASLLGILKAGGAFCPLNLDVPSQRLNFILNDVAATVVVISSDLLDKFSFPDHVHIISVGPLEMYTEPVTEQPRHQPWPRVTPAHLAYVMYTSGSTGVPKGVAISHDAATQALLAHDPHVPEFSRFFQFAAPTFDVSVFEIFFPLSRGKTLVSANRSETLESLPLVLRTTSVDACELTPTVAAGLLRSRQSVPGLKTLLTIGEMLNKPVVNEFGGKPELQPSILWAMYGPTEATIHCTLMPSFQSDLSCGVIGVPLATVSCFIIDAENPITDSRDLNILPQGQIGELAVGGFQLADGYLNRPEQTAQAFIQTTSGRVYRTGDKARLNPDGILECFGRLSDGQVKLRGQRIELGEVEQAMLKTPKCH
>S. brachiariae_WHWLZ9453_A3-2
TYRDLNSQANQIARFLQAQGALRGSVVGIIMEKSPLLYVSILGIVKAGCAYLPLLPSTPPLRVQEIMAQASVSLCLIDVEDAPATSKTTTTTKWLVPKPEEIYLFPDSNIGIEPDGDRLAYVIFTSGTTGKPKGVAVTQRNITCNVHHLIATYPVDKAQQGRFLQACSQAFDVSVFEIFFCWLAGMCLCSGTNDTLFADIEQSSRSLGITHFSLTPTVATMIDPHNVPTAQSLVTAGEPLTRTVLNKWGDLLWQGYGPSETTNICTVKRMRKKYNIEHLGHSFPNTSTFVLQAHGQSVLPFGWVGELCFGGHQVAEGYMGDAALTSAKFITHPKYGRLYRSGDLGRMLADGSLVILGRIDTQVKLRGQRIETAEIDHVLSLSQDIHS
>S. brachiariae_WHWLZ9453_A3-3
TYNQLNEMGNRVADTLRALDLSGSLIAVHFHKCPEAYFAILGALKAGFAFVALDPSMPKARKEFIMMDSNACCLLAADSSVPDFDVNVPCQMISADSLSNPAALDIRSLHRKIDPSHTCYCLYTSGTTGTPKGCEITHKNAVQAMMAFQHVFRGRWSEKSRWLQFAALHFDVSILEQYWTWSVGMTLVVTPRDVILDDLAGTISRLEITHLDLTPSLARLLNPNDVPTLWNGVFITGGESLRQEILDAWGPKGVIYNAYGPTEATIGVTTHSQVPQNGRPSNIGKQFLNVGTYVFQPGTEIPVLRGAVGELCISGKLVGKGYINRTDTTLERFPWLETFSERVYRTGDLVRLLPDGCFDFLGRADDQVKLRGQRLELGEIDHVIRRAIPEIDD
>S. brachiariae_WHWLZ9461_A8-1
TYAELDHVSSLLARHIQADIGPGHIIPLCFEKSKWVVAATLAVLKAGCAFTLIDPSNPTARIAKICQQTSATLILTSKIHQGRMRSIVDHCHVVDLEFFQGLPPSDEPFVSPAKPEDVAYVIFTSGSTGEPKGSMIEHQGFVTCCKEFGPRLGFDNGTRALQFASYAFGASLVEIVTNLMHGGCVCILSEDDRMNDVPGFIRRARVNWALFTPSFIGALQPEELRGVRTLVLGGEAISTEMRDNWASQLRFLYAYGQSECSTINSVADILPSTSEMNNIGRAIGNRFWIIDPDMPDRLAPVGSIGELVMENPGVARGYLISPSKDKSPFLTITPAWYPSQRMVGTAAFFRTGDLVRYSSNGTIAFLGRRDLQVKIRGQRVELGDVESHLR
>S. brachiariae_WHWLZ9461_A8-2
TYSELDLRSDRIANWLRDRELPAETCIALLAPRSCQSVTAFTGILKAGLAYLPLDVNMPKARMKDILSALGDKKLVLLGSRVAEPEIQLPGLEVIPIDRILAEAHEGIKPFRSPCDRSLMYVIFTSGSTGKPKGVMLEHCAITRLMTGNNAIARFPKPLRIAHLSNTGFDASIAEMCAALLTGGTIVCIDYLTTLDSASLEATFLHEEINTAVLPPALLKQCLANAPAMLSALHTLLVAGDRFDTCDALQARTLVRGTVYNAYGPTENGIQSTIYTITDAEVSQNGVPIGQAISNSGAFVMDSRQQLVSPGVLGELVVTGDGLARGYTDSSLDQDRFIEVTIEGQTTRAYRTGDRARYRPSDLQLEFFGRSDQQVKIRGHRIEPAEVERLVLGHPAVRDAAV
>S. brachiariae_WHWLZ9461_A8-3
SYAQLHDNSSKVAAWLRNQHLKPESFVGMLAPRSCQAVVAFLGILKANLAYVPLDVGAPPGRVKAILSEVPGRKLVLLGTDVPEPELLQGMEMVRIPDITSVTHINGRVDGSGNRNVSEGVNRHAGAHANGHTTREGHVNGISNDDEDHITVRPSATSLAYTIFTSGSTGRPKGVMVEHRAIIRLVKDSDFVSMLPGMPCVALMANLAFDVSVQEMLMALLNGGSLVCIKHNTLLDTKELREVFHQEEVKVATFPPAILKQCLTDEPGVISALDVLFTTGDRLDRRDAIEARSLVKTLYNAYGPTETHICTMYNVAKHDNLQNGVPIGRALTQCGAFIVDVHLHLVPLGVMGELVIVGDGLARGYSDKTHDNHRFVQINVFGKTYRAYRTGDRARWRATDGQIEFFGRMDQQLKVRGHRVEPAEVETAILRLEAVRNAV
>S. brachiariae_WHWLZ9461_A8-4
TYAGLEQKSNKLAASLRRLQLAPETIIPVLAPCSCETIVAFLGILKANLAYLPLDVNAPVGRIEAILSEVSGKKLVLLGEDVSEPQFEASRPDCEFVRISATMVNEQDKEETRARPSATSLAYLIFTSGSTGKPKGALIEHRSVLRAVKQGSLLSTLPPTPRVAHLTTLSFDNSVWEIYTALLNGGTIICIDYFTTLDNEALVDVFVREQVQTAMLTPSLLVQYLANVPAAIGALDVLFTIGDRLHSRDALQAQALVQDSIYNLYGPTENTIASTIYRIEGNEDFANGVPIGRAISNSGVCIVDPNENLVGLGVMGEIVLTGDGLARGYSNPALNVSRFVMLAIDGRPVKAYRTGDRGRFRPRDGLLEFFGRMDQQIKIRGNRVEPAEVEHVLKDHDIVLDAC
>S. brachiariae_WHWLZ9461_A8-5
TYTELDQRSDEVAKSLRRRRFTPETLVGVLAPRSCDMITALMGILKANLAYLPLDVNVPTARTATILSAIDGYKLVLVDSTISEPELRAPDVELIPISGLLDPNGLHDDGDEAIVLPSPSSLMYVIFTSGSTGRPKGVMIEHRAVVRMMRPSNVTAKFPRIPRIANISNTAFDASVWEIFAALLNGGSAVCIDYMSSLDSKALLNAFTRWGVNVAFFTTALFKHSLAHNRAILGTLEVLLVGGERLDCRDALDARNMMPHAALYNVYGPTENGIYSTIYSITDNGSPASGPPIGRAVSNSGAYIIDKDLQLVPVGVIGELIVTGDGLARGYIDPALNDERFIYLEIDGLITRAYRTGDRARYRPADNQIEFLGRLDQQVKIRGHRVEPAEVEHAMTTYGPVRHAAV
>S. brachiariae_WHWLZ9461_A8-6
TYSQLHQQSDQVAGWLRQRRLAPETFVGVLAPRSCQTVVAFFGVLKAGLAYMPLDVNAPFGRIEAILSEVAGKRLVLLGSNVPVPTFKSLPSESVEFISIEETIDHIEDARFASEKPPSMLISPTCLACVFFTSGSTGRPKGVKLEHRAILRLVKQSTLSSFIPSAAPMAHLANLAFDASVWEMTITLLNGGRLVCIDYNTVLDTKDLEVRFLQENVSVAILPPALLKQCLAHNPAIVSSLNTLFTTGDRLDGHDAIQAQALVKSGVYNAYGPTETHVCTVYRVKEGENIVNGVPIGKAVSNCGVHIMDQNQKAVPIGVMGEIVVTGDCLARGYIDESLEAGHFVQVNVDGQLVRGYRTGDRARCRPEDQQIEYFGRIDQQVKVRGHRVELGEVEHAMNGHDAVLDAAV
>S. brachiariae_WHWLZ9461_A8-7
SYSALDEQSEILARWLRNRRYPAESPIGVLAPRSWLTVVALIGILKANLSYMPLDINAPAGRIEAILSTVEGSKLVLLGADERVPQLTLHDVEFVHISDACNCEDDGRGLDAECFDPIYPVATSLAYIIFTSGSTGQPKGVMVEHRSILRLLKDSDVISVLPQHVRMAYMVNIAFDVSIWEMLSTILSGGTLVCVDYMTTLESKALESLFARERVNTAMVTPPLLKHWLVTMPGILAGLDVVFVGGDRLRPREAVAAANLVQMGLYNAYGPTENGVQSTMYKVDTHEAYVNGVPIGRAVSNSGAIIMDARQRVVPLGVMGELIVTGDGIARGYTTSALDNDRFTEVTINGKFFGRIDDQVKIRGHRIEPGEVEHVIIENPIVRDAAV
>S. brachiariae_WHWLZ9461_A8-8
TYAELNQLSDELAVWLLKEHRAAPETLVCVLAPRSCETIVAFIGILKASRAYLPLDVNIPSPRIEAILAEVPGKKLLLLGADVPTPNFAQPGVQLVRIRDTLQQASHEDVTKLGTIQPSASNLAYVIFTSGSTGKPKGVMIEHRSIVRLVKQSNMLAELPRVPRVAHVTSIAFDNSAFEIYTALLNGGVLGCINYFTTLDPPSLEAVFKREYINTAMMTPALLKQCLSKAPDTIATLDLLFVQGDRFDSRDAIQSRALVRKGVYNAYGPTENTVTSTIHRISADESFTNGVPIGHAISNSGAYITDTQQQIVPVGVMGELIVTGDGLARGYTDVALNENRFIDVIVDGKPVKAYRTGDRARFRPKDGQIEFFGRIDQQVKIRGHRIEPAEVEKAMLSQNIIRDAAV
>S. oryzae_BCHE01.1.20_A8-1
TYAELDHVSSLLARVIYNDIGSGHIVPLCFEKSKWVVAATLAVLKAGCAFTLVDPTNPTARIAKICQQTSATLMLTSRTHHGRMTSIVDHCLVVDSELVQRLPQGDESFISSAKPEDVAYVIFTSGSTGEPKGSMIEHRGFVTCCIEFGPRLAFDSSTRALQFASYAFGASLVEIVTNLMHGGCVCILSEDDRMNNVPGFIRRARVNWALFTPSFIGALRPEELRGVKTLVLGGEAISTEMRDNWASRVHFLYAYGQSECSTINSVADVLPNTTQMNNIGRAIGNRFWIVDPDVPDRLAPVGSIGELVMENPGVARGYLISPSKDKSPFLTTTPAWYPSQRMAGTASFFRTGDLVRYSSNGTIAFLGRRDLQVKIRGQRVELGDVESHLR
>S. oryzae_BCHE01.1.20_A8-2
TYSELDRQSDGIANWLRRRHLPVESCVALLAPRSCQSVTAFLGILKAALAYLPLDVNTPKARLRTILSALGGSPLVLLGTGVAEPDVQLPHLEVVPVDDIVLHDCEKIEPFQPPSPHSLMYVVFTSGSTGKPKGVMVEHQAITRLMTGNNAIAKFPHPLRIAHLSNTGFDASVAEICAALLSGGTIVCIDYLTTLDSASLEATFLREKVNTAVLPPALLKQCLANAPDMLSALNTLLVAGDRFDSRDALKARALVQGSVFNAYGPTENGIQSTLYAVTEHEHSLNGVPIGQAISNSGAFIMDPRQQLVGPGVVGELVVTGDGLARGYTENSLNQERFIDVVIEGDITRAYRTGDRARFRPTDLQIEFFGRSDQQVKIRGHRIEPAEVEHVILSHSAVRDAAV
>S. oryzae_BCHE01.1.20_A8-3
SYAQLHGRSNKVAAWLREQYLEKETCIGMLAPRSCEAVVAFLGILKANLTYMPLDVRAPPARIEAILSEIPGRKVVLLGNDVPQPKFRGETQGLQLVRIGDTLITTQQGERANGQSNGHIDIDTQIKGKFSGHGQNAAMGPSAKDLAFTIFTSGSTGRPKGVMLEHRAIVRLVKQSDFVSMLPESPCVALIANLAFDVSIQELLMALLNGGSVVCIDYNTLLDTKALREMLRKEQVTVATFPPALLKQCLADDPGAISCLDVMFTTGDRLDRRDALEARSLVKSLYNAYGPTETHICTMYKVTEEDNLENGVPIGRAVSQCGAYVVDAHMQLVPLGVMGELVIVGDGLARGYTDKGQGSQRFVQISTDGEFIKAYRTGDRARWRATDGQIEFFGRMDQQLKIRGHRVEPAEVELAMLRVNSVRNAVV
>S. oryzae_BCHE01.1.20_A8-4
TYAQLDQESSRIAAWLRCRQLDSETVIPILSPRSCETIVAFLGILKANLAYLPLDVNAPSGRIENILSEVSGRKLILLGEDVSEPQFQDPRLDCEFVRIGAALADETETDAGAQPSATSLAYLIFTSGSTGKPKGAMIEHRSVLRAVKQGSLTSALPPAPRVAHLTTLAFDNSVWEIYTALLNGGTVVCIDYFTTLDSKALETVFITERIQTAMLTPSLLVQYLANSPAAISTLDVLFTIGDRLHSRVALQAQALVQDSVYNLYGPTENTIASSMYRIEGDEDFTNGVPIGRAISNSGLYIVDVAHKLVGLGVMGEIVLTGDGLARGYISPALNVDRFIQLTIDGKPVKAYRTGDRARFRPSDGLLEFFGRMDQQIKIRGNRVEPAEVEHVLKDHDILLDGC
>S. oryzae_BCHE01.1.20_A8-5
TYAELDRLSDKIAKWLRRRHLAPETLVGILAPRSCETVTAVIGILKANHAYLPLDVNVPSARIESILSSVAGHKLVLVGTGVSQPEIYVPDVELLPVSGILNENIVHEDGNEPVVLPSPRSLMYVIFTSGSTGKPKGVMIEHRAVVRMMRPSNTTTKFPRVPRIANLSNAAFDASVWETFAALLNGGTVVCIEYMSSLDSKGLSDAFIQGGVNVAFFTTALFKHSLVHNRSILGTLDVLLVGGERLDCRDALDARDIMPRTALYNVYGPTENGIYSTIYSITDNGSPASGPPIGRAISNSGAYIIDTDCQLVPIGVIGELIVTGDGLARGYVDSALNRDRFINLKIEGRNVRAYKTGDRARYRPADIQIEFLGRIDQQVKIRGHRVELAEVEYAMATHSYVRDAA
>S. oryzae_BCHE01.1.20_A8-6
TYAELDRLSDKIAKWLRRRHLAPETLVGILAPRSCETVTAVIGILKANHAYLPLDVNVPSARIESILSSVAGHKLVLVGTGVSQPEIYVPDVELLPVSGILNENIVHEDGNEPVVLPSPRSLMYVIFTSGSTGKPKGVMIEHRAVVRMMRPSNTTTKFPRVPRIANLSNAAFDASVWETFAALLNGGTVVCIEYMSSLDSKGLSDAFIQGGVNVAFFTTALFKHSLVHNRSILGTLDVLLVGGERLDCRDALDARDIMPRTALYNVYGPTENGIYSTIYSITDNGSPASGPPIGRAISNSGAYIIDTDCQLVPIGVIGELIVTGDGLARGYVDSALNRDRFINLKIEGRNVRAYKTGDRARYRPADIQIEFLGRIDQQVKIRGHRVELAEVEYAMATHSYVRDAA
>S. oryzae_BCHE01.1.20_A8-7
TYSQLDQESEKLAGWLRERRLAPETFVGVLAPRSCETVVAFLAILKANLTYMPLDVNAPDGRTETILSEVAGHKLVLLGRQVAVPKFEVLSYETVKFVKIAETSDNMEMAGVGNQKPASASVPSSTSLACVFFTSGSTGRPKGVKLEHRAILRLVKKSTLSSFLPPAAPMAHLANLAFDASVWEMTITLLNGGRLVCIDYHTILETKDLEATFLRENVSIAIFPPALLKQCLTHNPAIISSLHTLFTTGDRLDSYDAIEAQALVKSGVYNAYGPTETHVCTVFGIKEGGNLVNGVPIGKAVTNCGVHIMDQHQQIVPVGVMGEIVVSGDCLARGYTDETLETGRFVQVKINNQSTRAYRTGDRARQRPVDQQIEYFGRIDQQIKVRGHRVELGEVEHTMNGHPAVRDAVV
>S. oryzae_BCHE01.1.20_A8-8
SYTELDDMSERLAGWLRQRRFPAESPIGVLAPRSWLTVVAFLGILKANLSYMPLDANAPVGRIDSILSTVVGHKLVLLGTDVPVSKLDLENVEMVRISDVLTSKIQTENLDTECHNDTHPSAASLAYIIFTSGSTGQPKGVMVEHRNILRLVKESDALSVLPSAVRMAFMINVAFDVSIWEILSTILNGGTLVCVDYMTTLDSKALVTLFANERVNTAMLTPALLKHWLATTPDILAGLDVVFVGGDRVHHAEAVAAAKLVQMGIYNAYGPTENGVQSTMYKVHEREAYVNGVPIGRAVSNSGAVIMDAQQQLVPLGVMGELVLTGDGIARGYTIPALDKDRFIEVTIGGRLIRAYRTGDRARCRPDGQIEFFGRIDDQVKVRGHRIEPGEIEHAILSNGNIRDATV
>S. oryzae_BCHE01.1.566-A1-1
TYAELDERVNIIARSLLEQLPDQRHQQSVVGVFQSPSADWIASMIAIFRVGAVYLPLDMKVSIPRLKSYVKTAKPAVLLTDNERMLLVPDLTVAAEDTLDIINISNLPVKAHVSIQRVATTAKQDSTAYIIFTSGSTGEPKGIAVKHAGMRAMVEGFVREWDIATLGRVVLQQFSLTSDGSLKQIFSAIATGGCLIVAPADARGDPSELTRLMVEHGVTMTVATPSEYGMWFRFAPDGLRRCTTWTSAWFGGERSPQSLLDSFRSLSSVLPNLRFYTTYGPTEATVSTMKGVADVRDPNLAVPVPGRILPNYAIYIMDEESRPTPIGVPGEIVIAGAGVGQNEYLNRPEATAKQFHLDPFAPHDKKSTGWGRMYYTGDYGRLDSRGYIAIEGRVAGDAQIKVRGFRIELAEIEGTIM
>S. oryzae_BCHE01.1.606-A1-1
YGKLLTKIKAVARAVVGAGCMSGDRIAVLCSPSIDAVIAILPIARHEAMVASSKPKLILCHEETEEQARSLSCDGTKPLRVDQTADHEQDTNIHDNLIPSGEDPDSPAILWYTSGSTGVPKGVLLSQANFVNHIALKTHVLNLGCGDRVLQQSSLGFDMSVVQTFCALANGGCLVLVPENSRRDPVELTSLIRRHGITLTIATPTEYLTWLRYGGTSLGENASWRYACMGGEPVSQALKDDMRRLNIESLSLINCYGPTEITAAASFQTISPSGDDECSKGKWGRYAVGSMLPNYSVRIVDVMGRAMPAEHTGEIAIGGAGVALGYINMAEETREKFVLHDGQRFYRTGDLGRLLADGTLLCLGRVAGDSQVKLRGLRIELQEVEDAFIQAS
>S. oryzae_BCHE01.1.1383-A1-1
TYAKLEEYSNNFAGALVQRDVGHGSLVAICLDRSVDMVVAILGVWKAGAAYVPIEPSLPSDRVYQMLADSNPKLIITWHGEPLDTHLDTTAGYLSIQLAHQPHSVQHQSYHKLKKSDLAYVMYTSGSTGRPKGVEVTQGSIINLFHSMQSQPGCTEEDILLAITTISFDMAIPELFLPLVCGATTVIARRHEIHDMPLLIELLERHDITIIQGTPAIYRMLLDSGWHVRPRLRQIWCGGEALPKALASRLLDLCGTVWNLYGPTEATVYGSMWKVQRGEDVIIGSPILNGHLYVLDEHLNLVPFGEVGELYIGGAGVAKGYRNNEELSRTHFLLNPFHGGTMYKTGDAARYVDPTQVSVLGRLDGQIKIRGHRIEPGEIEAAMTAIESISAAVV
>S. oryzae_BCHE01.2.395-A1-1
TYGEMDVAASKIASRLSNHIEEGEVVCVYSDRSMLWLCAIFGILKAGGVYCSMDPMVPQEVRDRNFRLSGAKTFITAKPCQLPIVPKDCPISFTVQSTLDSLEFEPAEHRRVASPQAPAYVCFTSGSTGTPKGVVCAHAGLVAFQSSLDVRLFAAPGRKVAHVMSVAFDGSIHELFSALTHGATLVLPSGSDPFGHLHSVDSAILTPSLARLLDPEEFERLKWVYFVGEPVPQAVCDRWASVKQAYNMYGPTEGTCGATIKRLLPRQPVTIGVPNPTTRIYILDSNKALSPPGAVGELYLAGVQVAEGYLGLPQQTQERFLPDTIWPSGAGERMYKTGDRGYWTEDGEIALLGRRDREIKLRGYRLDMGDLEIRIARAYPSLEAVAV
>S. oryzae_BCHE01.2.658-A1-1
SYRQLHSKAGHLETLLRSHGCAPRMKAIAILWNSSDWAVSFWASMKLGMIFVPFDPRNINDLRALMAKVDAQVLIAQDDTVTSAIDALKITPTTQLLKYQCSGPETPGWRAIEVTTLLPFPELETKISQQVHQKDEQCVDQVAIMLLSSGTTGEPKVCQHTHKALMSQTCEYDPNPPDHIERWLVHTPVSHIFAVNNMLRAWKRGGAVVFPSKSFDVDSTLRALTEERCTIMSASPTLVKSILTHPNFNGKDSLHLDLVTIGGTMVTLEDIRLCREVLGARHAIQAYGLTEGAPLVSLKRMDEVLRDGYHPGVGKVLPGAAVRICRQGSQEVLSIGHVGELHVSGSSMMSGYVGEEEGSSFYLDQGIRWFATGDQGMIDGDGVLHITGRYKDIIVRGGENIQPAKIEQALADISSLQAV
>S. oryzae_BCHE01.5.114-A1-1
TYEELQRRVQSVASIIQHEEPAEASRIAVLCHPSADLVISILAILQLGHTYVPLDSNLPLERHAAMVADCQPAILLCHARTLESALSLSSDIPIINLSIPLVTGSTPCVRTSFKALDATQEAFLFYTSGSTGKPKGIQLNQSGLLNHIALKTEALGLGREIVLQQSSFGFDMSLTQIFVALANGGTVVIAPKAARGDPVALSDLMLTHQVTFVIATPSEHAMLLRYGRQQLEQCGKWRHACMGGEAVAPQLVRAFAELGAPDLRLTNCYGPTETSLAVTFDNIPLSGRSPTFGYTSVGKVLPNLSIYILDERSSQPVPVGFTGEICIGGSGVAIGYLNLPDLNAARFVQDPFADAADKAKGWTRMFRTGDKGRLLADGSLVFMGRTGADAMVKLRGLRIDLDDVANAITQEASDIIAEAIV
>S. oryzae_BCHE01.5.411-A1-1
TYSQLSARVDSVAHALRSAAGTAPGGRVAVLCEPSVDATVAMLSVLQAGCVYVPLDGRLPAVRHAAMMDSCKPTLLLYHAATEQSVLELCTETSIPFTQMSVNDVPKMTSVAQPQCASNADDPAILLFTSGSTGTPKGIILTQGNFVNHIALKTQVLELGPDDRVLQQSSLGFDMSVVQTFSALANGGCLVVVPSDARRDPVALTSLLRNHEVSITIATPSEYLSWLHYGCGSLRDHSAWRHACMGGELVSTELKREFARLELKGLHLTNCYGPTEITAAATFQTIDAKDYADGGVGDANDGDEQHQVTKYAVGKALPNYSVCILDFEGKPQPVEHTGEICIGGAGVALGYLELAEETRAKFITDPMNPNQRLYRTGDRGRLMPDGTLLCFGRVEGDTQIKLRGLRVEIQEVENALLQA
>S. oryzae_BCHE01.5.894-A1-1
GSTGRPKGVEANHGALCNLLLSMQRMPGCSPEDCLLAVATISFDMSILDLLLPLSSGATVVVPQTWQLRDTSALLDLMEQHKVTMIQATPSFFQMLLNGGWDNNPRLSKVLTAGEPVSRRQLDSLLHNADNVFNGYGPTEATVYSSVGRVLPGDKDIVIGQPLANFKLYVLQSDGAGNLSPAPMGGLGEIYIGGVGVNRGYRNNPELTRRNYLECNPFHPGRLYRSGDLARFLGPGKLSIVGRTDSQVKVRGYRIELGDVSAAITEHPLVAEAHV
>S. oryzae_BCHE01.5.949-A3-1
TYEDLHTASDNIARDIQAARKQDADKFIVPVLHPQSPCLYAALLGILKAGGAFCPLNLDVPPERLSFILSDVAATVVVISSDLLDKFDFPAHVQVVPIEPFETYTVPGPGRVPPNISPADLAYVMYTSGSTGVPKGVAISHDAATQALLAHDCHVPEFSRFFQFAAPTFDVSVFEIFFPLSRGNTLISATRSETLEDLPSVLNKANVDACELTPTVAAGLLRSRQAVPGLKTLLTIGEMLNKPVVEEFGGKADGSSILWAMYGPTEATIHCTLMPSFESAMPVGIIGVPLKTVSCFVIDPENPTTEGNDLNVLPKGEVGELAVGGFQLAEGYLNRPEQTAKAFIETSSGRVYRTGDKARLNDDGLLECFGRLSDGQVKLRGQRIELGEIEQAMLKTPNCH
>S. oryzae_BCHE01.5.949-A3-2
TYHNLNSQANQVARLLQAQGAEPGMVIGIIMEKSVSLYVGILAILKTGCAYLPLLPSTPPLRVKEILSQASVRLCLVDTDDGPALNETTTTQWLIPKRQYFEHLSDANICIPPDGDRLAYVIFTSGTTGKPKGVSVTQRNITCNVLHLSTVYPVKETQQSRFLQACSQAFDVSVFEIFFCWLSSMCLCSGTNDTLFADIEQSARTLRVSHLSLTPTVAAMIDPENVPTVEFLVTAGEPLTRTVLNKWGSLLWQGYGPSETTNICTVKRMDKKYNIEHLGHAFPNTSTVVLQAHGQSILPLGWVGEFCFGGDQVAQGYMGDAALTAAKFINHATYGRLYRSGDLGRMLPDGTLVILGRIDTQVKLRGQRIETAEIDHVLSMHEGLHSAA
>S. oryzae_BCHE01.5.949-A3-3
YTQLNDMGNRVAFTLRRLGLEGSLVAVHFHKCPEAYFSILGALKAGFAFVALDPSMPRARKEFIMRDSGACCLLAADSSIPDFDVDVPTRIISESGLTALEGFDPSVASESISPFHTCYCLYTSGTTGTPKGCEITHENAVQAMMAFQHLFRGRWNEDSRWLQFAALHFDVSILEQYWTWSVGITLVVTPRDVILDDLAGTLARLKITHLDLTPSLARLLDPQDVPDLWNGVFITGGESLRQEILDAWGPKGVIYNAYGPTEATIGVTTHSQVPQNGRPSNIGKPFLNVGTYVLHPGTDLPVLRGAVGELCIAGKLVGKGYINREDTTRERFPWLPRFSERVYRTGDLVRLLSDGSFDFLGRADDQVKLRGQRLELGEIDHVIRSAMPEIEDL
>S. oryzae_BCHE01.5.984-A1-1
TYAALRDASLHVSRALLLAGVLPRARVPLLTQMSLEMLPAVIGILRVGACYVPMDVAVWSGARIEAALSELAAPVAVITSPCPGRQLPVITVNFQREWLVSSPPDEDGLRPELEARRGGMRAEDLAWIIFTSGTTGKPKGVMVYHRSIYSVCTMRHSQELEDAAKQGARCLLAFSIAFDGCAAVVWTSLSKGVTLVMASPSDFPEVATTCQSLNLTPSMLAALDPSGSYDRVRYIFLGAEAPKLEVVRRWITKSRKVFTTYGPSETTCVISFGELHPDQEVPFGDLIPGVKVVLVDEEMTESNYGEVMISGPGLAAGYLNNPTLTKTKFIEWNGERFYRTGDLARRTQDGQLIWAGRADSLVKNRGFLINLETEVEPAIQAYPQVNSAV
>S. oryzae_BCHE01.6.499-A1-1
NDGVVMEKAVGVFSLNTIDNLTVSWATHRLNGVSCPISATYSVLELSQQLKTTKCKALFTCIPLLDVALAAASAAGIPRHHVYLLEVPDSSRNGKSAPKDLKFLDDLISRGREISSATPLETVRWTDGQGARQPAFLCASSGTSGLPKNVMLSHCNVISNMLMTATFDSNYHPTSAPRELSLGVLPQSHIYALVVLSHSMLFRGDGVVVLQRFDLLETLTAIQRFSIRRLWLVPAMVVAITKAESIVARYDLSCVRIAAVGASALTEEVFAQFSKLLPECKTVIQGYGLTEGSAIVSFNNAADSLLGSCGHLYPGLEARLIDEEGQDVSPAYGQAGELVLRGPSVSLGYYQDEESTKAMFTSDGWMRTGDLMEMRKSAGGHEHLFMVERVKELIKVNGMQVAPAELENFLLLHPAVADVCV
>S. oryzae_BCHE01.6.503-A9-1
YGELITYARRLAARLQQDFSVGPEVLVPLCFPKSANAVVAMVAVSMAGGAFVPVDPAAPAARLDSIIADTRATVALAAPGSFSATLLELRRGLRVLTVDDDLLSGQPDILPMSVAVASHNASFAIFTSGSTGKPKGMVMEHRGTCATAAAYGSQIGIGPGTRVFQYSAYTFDLGILDSIVTLMRGGTVCIPSDEQRLSNPAGAIRAMEANWAFLTPTVADLLDPADVPSLRTLVLGGEAISRKAADQWRDLPGLQLHGVYGPAEASICAWNPTLGAPHQKVTNLGKALSSAFWVVNPDNIRHPVPLGVAGELLIQGPMLARGYLPGTEARAMANWLCDVDWLPGADPSTRVYRTGDLVRQLDDGTFEFVGRKDSQVKIHGQRAELGEIESRVDE
>S. oryzae_BCHE01.6.503-A9-2
TYGELNSAADRLAEYLITLGVTVETFVPCCFERSSLYVLAQLAIMKAGGAFVPVEPSQPENRRMDILRQLGLSADGQKEAAVRVLLVTPATSHLFSAPEMKDQATNIVCLSPSLLASLTHSSDTGQAITAGPSNAAYCIFTSGSTGTPKGVVVTHQALCSSAINHGAALGMGTQTRALQFASHGFDASIIEILTVLMLGGCVCVPTESQRMNNTALAVRDLRVNWALLTPSFARLLQPEDVPGLKTLVLGGEAVTRESAMMWLQRGDVRIFNAYGPAECTVIISVHEMELESLVQDHSNAAAVIGRNTASTCWVVDKDDVSKMSPVGCVGELLASGPSLARGYLHDQGKTASAFLEEPRFMDGLTTEAKRAYRTGDLVRRLPDGNIEYVGRVNTQQVKMNGQRVEAGEVEHHIERCCSEVKQVAV
>S. oryzae_BCHE01.6.503-A9-3
TYAQVNEISSRIAGHLNALGIGPESLVPFCIEKSAWAIIAMVSIMRAGAAFVPLDPSNPPARRAAIIGLAKARAMLVGPSTKAMCADADVQHIIEVSPSATAELSSLDQGITGIQSVRPENAVYAIFTSGSTGVPKGVVMEHKAFVTAAGAFGPSLNLDSSSRVMQFCSYVFDASLIETIVTLVHGGTVCIPSEEARINDLPGAMVAMGVNWTLLTPSVGRLITPQLVPGIKTICLGGEPVRTDNVETWAGTAEQPRLILAYGPTETTIVCSSYKVRSASDSPTVIGGAIGSLFWITDRNDHNKLVPWGCVGELLVQGPLMARHYLDDEAKTSAAFIDGPPWLPDQGADYPRRLYKTGDLVRYTPDGLLECLGRKDTQVKLRGLRIELSEVEHQLRTRCADVDGV
>S. oryzae_BCHE01.6.503-A9-4
TYAELDGAANRLANYLLSRFAGMIGPDTLVPICFEKSAWVFVAMLAVNKAGGAWVPLDPSHPVQRQQIIVRQTKTCVVLCSPTQAGRAQLLHEIVVEVSAELDSQLITRDGQHAAAPESEVKPHHPIYCLFTSGSTGTPKGMVMKHSGVSTAMMAIKKRTGISPSVRILQFASYVFDLCIGEILLPLVSGACICVPSDEDRTGDIVSFIREKQINWAFLTPSYARLLNPHDVPSLELLLLAGEPVGMDHLKTWIGKARLLNGWGPSETCLFSSLQEWTEKENASPLNVGQPVGGRCWIVLSDDHTRLAPIGCVGEVMIQGPTITLGYLGDPVRTAEAIMVDLPSWAPAESAHYSRFFRSGDLAYYNPDGTMEFVSRKDTQVKVRGFRIELSEVEHHIRTNLRES
>S. oryzae_BCHE01.6.503-A9-5
TYAELDAASNRFASHLITAGVRPGCLVPLCFEHTAWYAVAVMAVLKAGAAFVPLDPKHPLERRCEVIEQLGAKVLLGSPLGIDSCAELASSLTLITVSSTHDDELRQNQKGRLHHELFEDKIRPSDVAYVMFTSGSTGKPKGVSLTHQAVCTATRNHWEPLGLARIGDRPRVLQFSAYVFDAAIAEIIATLLHGGVVCVPSDEDRMNPRMLSQFMTKTQVQWTLLTPTVAQLIGPQDAPSLRTLVVGGEAVTVASVKPWMEAGVHVINAYGPTECCVVMTRNVIESPEEASIIGRGISYRTWVVEPDRPEVLAPIGCVGELLGQGACLALGYFHDEAKTRGSFIETPTWARSLSAPEIDQRLYRTGDLVRYTPDGRLEYMGRRDTMVKIHGQRIELGDIEQHVRMAMPDV
>S. oryzae_BCHE01.6.503-A9-6
TYNELNMFANRLAFHLVDAGICAGDFVPICMEKSAWALVAMLAVLKTGAAFVPLDPTHPVDRRCLIIEDISADVFLVSPGVDDAFSGLLAGVTLIHVSMDLVESLSAQDRENHLPQVSPEQPAYAYYTSGSTGKPKGAVLQHRAVCSALMAETEAFMINSETRAINFASFVFDASILEIFGPFIRGGTVVVPSETIRLNSIADFVTETRTRWALFTPTFATTLTPADVPTLQVLVLGGEAVRRENIDTWVGRVKLFNAYGPTEACVATVFNEITSVEDVSIIGRAVGCNTWITSVNDVHTLVPIGCPGELLLQGPGLAREYLNDKDKTNAAFCTPQWLGNGGRVYRTGDQVRYTATGAIEYLGRIGSDTQIKLRGQRLEAGEIEYQILQ
>S. oryzae_BCHE01.6.503-A9-7
TYNELNQAANRLAHHIAKNCDVGPDSLVHVCFEKSAWFFVSILAINKAGGAWVPLDPSHPAQRQQQVISQTKATLALASPSNAPMCMELLPTVIEVSASFDSELAAANPDTSSEPPASSVTPRNAVYVLFTSGSTGIPKGFVMEHSSVCTSQTAIAKRLRLTPDVRILQFASYVFDLCIGEIIAPLITGACLNIPPEKTRLSVVDLSTFIREMNINWAFLTPAFVRTMQPEAFPSLELLLLAGEAVGQDILDTWFGRVRLVNGWGPAETCVFSTLHEWSSANESSVTVGRPVGGFCWIVDSEDPNRLVPAGCVGEVVIQGPTITREYLDDPGKTQVTTLTILPEWAPKRLLPHWNRFYKSGDLCFYNADGTIEYVGRKDNMVKIRGLRVELGEVEHNIRTSFERVQQVAV
>S. oryzae_BCHE01.6.503-A9-8
TYAELVSAAGRLANYLSLRSYVNLGDIIPLHFDQSCWEFVAMLAVNKLGAAWVPVSSAQKQARCQEILTQIGATVILCCPRTAETCKAMVKNVVEVSSSLDRSLSRDTMPRRNVGKHEVACVLFNAPEQRELPSKGVVIEHRSLCEGQIRVAETVGINSLDRVLLLDTPSATSLSTIVPLTVGASICIPQSHLDEEEATAFINSARGDLAIIPTSLASAARLSQSLAVKKVIIASQEPFGGSRALTQWPDNVQVFHCWAVNEAAYGLVCSVPRKSTSAPCLVVRPDDHHRLAPMGCAGELLVGGSALARGYLKDDKATRNRFVSMPDWMPTTGPESQAFKTGYMAKHHPNGSLEILG
>S. oryzae_BCHE01.6.503-A9-9
YAELENLSTVLANHLIEYGVRPGMRVPICFEKSIWAVVAMVGILKAGGAFVPLDPAHPETRRRTLIQKVLKADIVLTSPRSAPACDGMASQVLQLSSEFFATGSFNLSQDQEVVSHRLQQSVKPSDDAYIIFTSGSTGTPKGIAVQHAAICASIDGMSDKRAYSLDSGSRTLQFSNYVFDVSLGEIFATLARGGTVCVPSDEERMGDIAVFMREAQVNTAMLTPSFVNTFEPEEVPGLRTLVLGGEAPTKDNLDTWYGHVERLVNGYGPAEAVVYCSTHVFESPQQAPTTIGRGRGLSSLLWVVEPDNHNRLAPIGCVGELVVQSHALARGYIHDKERTEGSFIEKVDWLSQSERPNGVGSPQPRFYRTGDFVRRNADGTIEYLGRRDGQVKIRGQRMDVGEIEHNIKK
>S. oryzae_BCHE01.9.29-A4-1
TFYELDYLSSRLAQRLISHGIGSAYKGFSAVLPLYFEKGVWTVVAVLAVLKAGGAGCFLDGSLPEDRLNSIANQLDPGLILSSRERFGEAQKYWQGKAEVLLVDQGLLEALSPLPDGFEFPRVDSSDAFCALFTSGSTGKPKGVILSHSQMCSAIKYHADILEWSQDTRYYDLSAQAFDASWLGITQVLCTGGCLCIPSEADRRDNLAGSFARLACNTTMTTPSVARTLVPESMPGLKSLLIGGEAVTGNDTAQWKHLPNFMSVYGPAECVILSTALKLNSKFLKPEDHANFPTGILGSACGANIWLVDQAGKQLALLGGIGEIWIEGPKVGAGYFGNEEATRQAFHDDPAWLPENMCGILGRKLRRFYKTGDFARYDSYGRLIFMGRRDLQVKINGQRIELEEIQTR
>S. oryzae_BCHE01.9.29-A4-2
THGQLDELSTKLAMHLVHIGVHPGVIVPLCFEKSLWTVVAILGVMKAGGASVTMDVGQPVERLRQIVSKASPIIILCSANRHNLAMDLTTQLASKPVIQPVSADELKRLYAYGKEQLCLPIIAPSSPLYIVFTSGSTGEPKGAVVSHANFCSAIEYQRGPMRYHPGSRVFDFVSYAFDVTWPNILQTLTVGGCVCVPSEDERKNDITASIRRLKANAIHVPTSVARLVDPASLPDIETVVVGGEPVALSDVQRWGPGVEVIQVYGPAECTPPIMASYNVHSEASMRNIGHGYGIIPWIVDAEDYQKLSPIGVEGELVVEGPLIGLGYLNEPQKTADAFIESPRWLVEGTLGHAGRLGRLYRTGDLAKYEHDGSIIFVGRKDAQVKIRGQRVELGEVEFHISR
>S. oryzae_BCHE01.9.29-A4-3
TYEELERATNFLAKLLLSKGVRSGGIVPILSEKSLWTSVAALGTMKAGATAVLLDTFLPTERLHAVVEQVQPTLMFSSVDASDLASQLRVAEKLFLSQDLFRNGDPGSDITLPQVSPADIAYTVFTSGSTGTPKGVTIRHSNVSSSIHHQSKALGFADASRVFDFASYSFDVCWSNMLQTLASGACLCVPSESERRNDLQGSLVKYGIDTVELTPSVARTLDVDALSISLPGLKLLHLGGEAVTSDDVTTWLKVPNLKVINGYGPSEATPTTVAHVLTERDIQEPLIGAGLGVCCWVVDISNTARLAPVGSIGELWLEGPLVGAGYLKDPEKTGSSFIIDPPWLTSGHSSSRCVVSGRSGTMYRTGDLVKLSADGQLVYVGRMDTQVKINGQRTELDEIETIVRNH
>S. oryzae_BCHE01.9.29-A4-4
TYGELDDMSDRLAAILMASDRYTVGPNIVVPLFFEKSKWTVVSILAVWKTGSAVLTLDDNLQDEQIRGMIDQISPSFVLASSACAERCQRILELKPNIKVSITVVDAAFISSLPDPSDCDAASQSPEAQKVQPSDLLYVNFTSGSTGKPKGVMVRHRNFAAAATYQAEAFGFSEKSRVYDFGAYAFDITWLNLIFTLTVGGCLCIPTDDQRRDDLVRSFRSLGANLINLTPSVSRTIDPASMSGLETLGFCGEPVLGTDAAQWLNNGPQSRLINTYGPSECTTATTAHILTEEDVTSPATRFGVGLGLNTWLVEPDGSGLAAVGSVGELWLEGPLVSAGYINDPLKTAASFVENPRWLARGAPGHAGRGGILYRTGDLVRYNTDRTLSYVSRVDTQVKIGGHRVGLAEIEFVAQQ
>S. oryzae_BCHE01.10.40-A1-1
TYSQMMQQVCKIAGALRAADVKPGDKVVVFQQPTCLSVCSLLAIMRIGAAYVPLDLRSPVPRLQAIVDDCKPAAMFTHKATARFTALKSIPQTINVSDLEEAASTSGTDESSAEEAAVILFTSGSTGNPKGVILSHYSICNVIESMTKQYDLGVQTVLQSSSLTFDLSLNQMFIALANGGCLYVLPQSKRGDAAAICRSIVAEGITYTLATPSEYAFWLRFGAEDLRSAAGWVWAFSCGEELKPRVKEEFRQLRKDGLRLINTYGPAETTIQSHAAEIAIDDFSTVIPAGLSLPNYSVYILDKNEQPLPVGMSGEICIGGAGVSMGYLNLPELTQERFLNNPFASVSWKDRGWARMYKTGDRGYLTSEGNLIFQGRTDGDTQIKLRGIRIELGEVETTLVK
>S. oryzae_BCHE01.11.19-A1-1
TYAAMDMRVESIAHALRQQLPDSDGQPVVGVFQAPTTDFICSLLAIHRVGAIYLPLDLRIGTARLEKYVKAARPAAILMDNETSIHTDEVGVDKAVSVINVSDLPAIMEPGLARQEVSAKHDGTAYIIFTSGSTGEAKGITVTHAGLRANLEGYHREWAIDGLANVTLQQAAFSFDASLLQIYAPLTTGGCLLVVPADARGDPYEVTRLMAEHGVTMTQATPSEYDMWFRFAPENLRRCASWKAAWFGGERAAPGLLDGFREISEVLPNLRVFTSYGPTESTISAMKGEADVRDPSLTVPVPGRVLPNYAAYIVDEDMQAVPVGVPGEIMLGGAGVSRNEYLGRPDLTAKAFQPDPFVTSEERRDDGHRMYRTGDYGRLNTDGLLAIEGRIAGDTQVKLRGFRIELAEIERVMIE
>S. oryzae_BCHE01.11.22-A1-1
TYRQLDAKVSEWADQIDMILQRLDWPALRGEQRMVPIFLPNSTELLISMNAISKAGHCFCALQMDAPEERLRDMLSDLRAPGILGVGSNPWAGTRFGEEIIWIDYLNPLACLGSHSASGRGPLDSPIRSRRTSSEDDLAYIIYTSGSTGKPKGVQTXXRAATALIRAYDAGPGRLITGPRLRYMVMCTPTFDLVLLDNFMPLYKGGTVCLAGRDMILTDPEAVINELRATATFVVTSLAMLLRPQNVPTLTYLLVGGELMAQRIIDNFVPRGGDDGDDDEQSAQPRRLITIYGPTEATVTVSVQVCQHDSRPSVIGAPLPGTQYVVLDMENPQDAPPRAVPLGVAGELAIVGPQLAAGYLNRPEETAKAFIPDTPFGQLLYRTGDRVRVVWTEAGEAQMDFLGRTKFGQVKLNGRRLELPEIENVLSKAEGAAQVAV
>S. oryzae_BCHE01.11.75-A2-1
ELERASEGVATLLIENGAKAGDIVPLVTSRCLEMVVCLLAISRVGAAWVPMEIDTWGADRIKAVSKRLDYDVSLVTDQEPRGLRNALCFDQIRAAIDASLQPLDAEMTRTAETTSIGQIDTVGSSRLKDIAYIIFTSGTTGVPKGIEIKHESLLNYVWPNHEESSMPFNLGVQPGDEVLLLFSVAFDAYYGVLFSTLCNGGHLLLSEPSTFVDDVKSCNILPATPTLLGAIDPSDSTHLRAIFLGGEAPSPELVRKWSCPGRRIYNAYGPTEATISVTMAELRPDHPVTLGRSIRSSQVFLLDEDMNESSVGEICISGPTVLALRYYKDPERTQASFVQWRGQRIYKTGDMAKLTEDGLVFLGRKDFIVKNRGFLVN
>S. oryzae_BCHE01.11.75-A2-2
SYWHLDSITNFIGRRITESVGAKGVVAVLGDSSIDWLVGAMSVLKAGGTYLPLDTKLPVERMAIMMETAGAHLVVLPNKQCLQQYSALEGPKLFMDEMWEYESTASSASHERLPTTAAMDDYAYIIFTSGTTGTPKGIKVTHRATLSHFSSEVTTLNARPGRRHAQVFSAGFDVSIAETFGVLCRGATLVLKDPSDPFAHLARVHATMITPSLLSVLSVSDYPMLDNIYLIGEAVPQTLADTWSEHKTLWNFYGPCECTIAALYTQLKAGDRVTIGKPLPRVGVYILGQDMMPVPVGVIGEIYLSGVQVMEAYIGKGSEVATKRAFLKDPFLAGQPLYRTGDLGLWNEDMNVVFLGRTDHQVKLRGYRVELDEIEHIIRKSSGSVQQAAV
>S. oryzae_BCHE01.11.163-A1-1
TYNDLHQQSSLLAGALLDMGIGTGDRVGIMAGNCEQYASVFFAVAKIGAVLVILNNTYTATEAMYGLEFSDCRVFFTTQRIGRVDNTKLLGELESRRVNGEYSPKVVILRGEAGKHTTTYDQLIQSSRRQDHERLYKTMSRVLPHQVVNLQFTSGTTGLPKAAMLTHHNLVNNSRFIGDRMRLSSNDVLCCPPPLFHCFGLVLGLLAIVTHGGKIVYPAEVFDIDSTLRAISDERCTAVHGVPAMFDSLFQADLPKDFNCERLRTGIIAGAPVPRYLMELLVNKFGMAEFTSSYGLTEASPTCFNAFTDDALDKRLTTVGTLMPHAQAKIIDREGNVVPVGQRGELCIAGYQLQAGYWNNSEKTNEAMVRDSAGVLWLHTGDEAVFDEQGYCSITGRFKDIIIRGGENIYPLEIEERLAAHPSIIRAIV
>S. oryzae_BCHE01.11.164-A1-1
TYSQLDELSTKLAMHLLDQGVKTGTRIPLCFEKSMWAVVALLGAMKSGATVSLTDPSQPEARLKTIVEQTEANIILTSAAQSVLGRRIAGNAEVVPVSQEFLDKTSPVAASDSLPIVDPASPMYIIFTSGSTGKPKGVVLSHESYTSGAVPRAKAVGYTASSRVFDFPSYAFDVTYDCMLCTLSVGGTICVPSEESRMDDLSGAIRSSKANMVHMTPSVARVLEEDIIPSLDVLGLGGEAVGARDAAEWGKHTNLVIAYGPSECTVGCTINNTVYDSTGIGRGVGGVTWIVDPDNHNRLMPLGGVGELLIEGPVVGVGYLGEPEKTAEVFIESPTWLTQGHGSVAGRQGRLYKTGDLVRYEDNTTNGSIEFVGRKDQQVKLRGQRVELAEVEHHVRSC
