# Supplementary material for: Genomic characteristics and comparative genomics analysis of the endophytic fungus Sarocladium brachiariae
Source: BMC Genomics. 2019 Oct 28;20:782. doi: 10.1186/s12864-019-6095-1 (PMC6819638; doi:10.1186/s12864-019-6095-1)
Supplement: Supplementary file 7 — Additional file 7. KS domain sequences used for phylogenetic analysis. [file 12864_2019_6095_MOESM7_ESM.txt]

>S. brachiariae_WHWLZ0915_KS
IAIVGMGCRWPGGVRTPSQLWDLLKEQRDGWSEFKKDRINVDGFYHPNGKRPGSMYTRGGHVLDEDTRDFDHSFFGITATEAMSLDPSQRKLLEVTYEAVESAGETLEKFSGSRTGVFVGNFNNEHQLMQYREPDHTMPYAVTGGGATILSNRINYVFNLQGPSLMVDTACSASMYALHLAVTAIRNDDCDAAIVAGANVILSPDNQIFTTKLGAVSPTSRCHTFDIAADGYSRAEGFGALYLKKLSDAVAQGDPIRAVIRGTAFNANGKTGGISHPSPDGQEAVIRQAYKAAGGLNPDLTGYAECHGTGTPVGDPIEVSAIGRVFSQGRNDEDPLLIGSIKPNLGHSEAASAMSQIMKVVLAMEHGQIPATIRIKKFNPAIDFDTAKVKVVTEMTQWPSNRLLRSSINSFGYGGANSHAILDH
>S. brachiariae_WHWLZ1689_KS
IAIIGTACRLPGDVSSLDDLWDMISRAKTGHGRVPKDRWDADAWHHPDPDRKGGISVNHGYFLKQDVGHFDAPFFSTTAKEAAAMDPMKRLLLEVSYESIENAGIPLEKLMNSRTGCYVGCMTNDYEMLSLRDIYDIGHNAASATSEAMTANRVSWFFGLRGPSLTLDTACSSSLYTLHLACQSLRLRETDMSLVAGVNLMLNPNTMHQLSAMHMLSPEGISHTFDSRANGYGRGEGIACIVVKRLSDALRDGDTIRAVVRATGINADGKTPSITQPSSDAQIELIRSTYKAAGLDMKDTAYFECHGTGTPVGDPIELTALAATLGARRRELEMPPLYIGSVKPNVGHTEGCSGLAGILKAVACLEKGMLVPTHGVEVVNPKLKLAEWNLALPEGTLKWPTRGQRRISVNSFGFGGANAHAVLDDA
>S. brachiariae_WHWLZ1907_KS
AIVGMSCRLPGGANDCRLFWELLKEGRDTHVKVPADRFDLEAHFDPTGKIPNSTPTPWGNFIDEPGMFDAAFFNMSPREAEQTDPMHRLALVTAYEALEMSGYAPNRTASTTLERIGTFYGQASDDWRELNAAQNIGTHAVPGGERAFANGRINYFFKFGGPSFNIDTACSSGLAAVNAACSALWSNEADMVIAGGLSVITNPDNYAMLGNGHFLSKTGQCKVWDKGADGYCRADGIGSVVIKRLEDAMADNDNIIATVLAGATNHSAYAASITQPHAGAQKSNYAQVMQDAGVNPLDVGYVELHGTGTQVGDAIESESVCDFFAPLSPSRHSDQPLHLGAVKSNVGHGEAAAGITSLLKVLLAFQHNEIPAHVGIVSAMNPIIPTDLAKRQAGLVMSQQTWPKPAEKSRYAIVNSFGAHGGNTTLLLGDA
>S. brachiariae_WHWLZ1933_KS
IAVVGIGLRFPGRADTTDGLWSVLTSAESQWSEFPSDRLNINGFYHPSRNRQGSIPFRGAHFLKRDMTKFDAPFFSITADEASAVDPQQRMLLEVTYEALENAGIRKEDLDGSSTSVYVGSFVKDYEQVCLRDPDDSPQYAATGNGIALMSNRISYFFNLHGPSETVDTGCSGSLVSIHNAVQSLRSGESELVSLTRGQSIQGHGTNIMDKAIAAGAGLILTSATMMPMTALNFLSLDGKCFTFDARANGYGRGEGIGVVILKRLSDALRDNDTIRSVIRGSSKNQDGRTLGITLPSSEAQAKNIASAYSAAGLDYDQTAFVECHGTGTQAGDWRELKAISETLSKGRSPDRPLVAGSLKPNIGHLEGAAGVAGMIKGILVLEHGKIPPQANYEIPNPDIDLQGWRIKVRKRAFLISDDSTAHPAQVPDSLLQWPLPGPRRVSVNCFGFGGSNVHLIMDDA
>S. brachiariae_WHWLZ2741_KS
IAIVGYSGRFPEASDPESLWKLLHDGRDVHREIPPDRFNVDTHYDASGKKKNASQVRHGCFINEPGLFDCRFFNLSPKEADQSDPGQRLALMTAYEALEMAGIVPDATASTQRDRVGIFYGMTSDDWREVNSGQDVGTYFIPGGNRAFTPGRINYHFKFSGPSVSVDTACSSSAAAIHMACNSLWRNDCDTAIAGGTNVMTNPDNFTGLDKGHFLSHTGNCKTFDDGADGYCRADAVGTVVLKRLEDALADRDPIQAVICGAYTNHSADAESITRPFAGAQAAIFRRILNDAGHEPLDVSYIEMHGTGTQAGDAVEMRSVLDVFTGKSSGRTANDPLYLGSVKSNVGHAESGSGVTSLIKVMLMMKNSEIPPHCGIKTQINSGFPKDLKERGIRIALEPTPWQRPADGGRRRRMAFLNNFSAAGGNSALLLQDAP
>S. brachiariae_WHWLZ2922_KS
AIVGMSGRFPDADSAEALWDLLARKVDAHRLVPKDRFDVSKHVDPSGKAKNTSWTPYGCFINRPGEFDPRFFNMSPKEALQTDPMQRLALVTAYEALEQAGFVPDRTRSSASHRIGTFYGQTSDDYRDVNSAQDIGTYFITGGIRAFGPVRPNQLLFFKFSGPSYSVDTACSSSLAAIQLACTAIWNGECDTAVAGGLSVLTSPDLFSGLSRGQFLSKTGSCKTFDNAADGYCRADGIGTVVIKRLKDAESDRDHVLAAILGAGTNHSAHAISITHPHAQTQSDLYRQVLQQAGVDPNDVAYIEMHGTGTQAGDGTEMKSVSDVFAPPAPKARARDNPLYVGAIKANLGHGEASSGVVSLIKAMTVLKKSAIPPPVGIKGDLNVGFPDLKERNIHIATHMTPFPEKKGTRKTVLVNNFSAAGGNTALLIQEAP
>S. brachiariae_WHWLZ4326_KS
IAVIGMSGRFPGASDAEGLWDVLMNKMDMCREVPGMRWNVNTHVDPKGKEKNKSKVRYGCWIDNPDLFDARFFSISPREAPQVDPAQRIALLTAYEALESAGIVPGRTPSTREDRVGVFFGVTSNDWCEANSNQNIDTYFIPGANRAFIPGRINYCFKFSGPSYAVDTACSSSLSAIHIALNSLLQGDIDMAIAGGTNVLTNPDMTCGLDRGHFLSSTGNCKTFDASADGYCRGEGVATVILKRLEDAIQDHDPILGIISGAYTNHSAEAESITRPHVGAQRDILNRVLSDSGTDPYDVSYIEMHGTGTQAGDLREMQSVCSVFAPNDRRHQRTANQPLHLGALKSNIGHGESVSGVSALIKVLLMMKKSTIPPHCGIKTQINPAFPKDLKERHIFIDLEAARWEKCGSKPRRAVINNFSAAGGNSTILVEDAP
>S. brachiariae_WHWLZ5123_KS
IAIISSACRLPGGIESPEDLWHLLDTGGDAITTLPKDRWSTRHANLDDHLRCQKGGFISSVNEFDLSFFGISPREGQKLDPAQYMMLETSWEAFERAGCTMEQLRGSQTGVFIGTSNILSHQGLNETAVCDLKSLDGHTVTGSAAATMSGRISYLLGLQGPAMTVDTACSSSLVATHLACNSLRLRECDSALVGGVSLMMNPGLHVEFERLQGMSTDGRCRSFSDDTEGTGWSEGSVAILLKRLSDARRDGDSIHAVIRGSAVNHDGRSASLTAPSGRAQQQLISKALSASHLHPNDISYIETHGTATKLGDPIEATAIAQVFGRHRKGRDPLLIGSAKSNLGHTQAAAGLVGMLKVMLAMEHAILPESIHITTPTAAVDWQASNMAPVRKRQPWLASETALRRAGVSAFGIGGTNAHVILED
>S. brachiariae_WHWLZ5514_KS
IAVIGSACRFPGGASSPSKLWDLLSKPRDVLKEFDPDRLNLKRFYHPDGETHGSTDVSNKSYILEEDTRLFDASFFGISPLEAAGMDPQQRILLETVYEAAEAAGISLEQLRGSLTSVHVGVMTNDWAHIQRRDPETMPQYTATAVASSIISNRISYVFDLKGASETIDTACSSSLVALHNAARALQSGDCDAAIVGGVNLIFDPDPYIFESKLHMLSPDSRCRMWDKEAKGYARGEGSAVIIVKPLSSALRDGDHIEGVIRSTFVNSDGQSSGITMPSAAAQTALIRHTYLKAGLDPVKDRPQFFECHGTGTKAGDPVEAKAISDAFVPSGARAHQDSAASVQAPIYVGSIKSVIGHLEGCAGLAGVMKALLSLKHRTILPNLWFRELNPEVVSFYGPLQIPTTALPWPDLPSGSPLRISVNSFGFGGTNAHAIIESY
>S. brachiariae_WHWLZ5934_KS
AICGMALRLPGGLSNSQQLWEFLVAKGDAKCRVPESRYNISAFQSDSGRPGTIATEHGYFLDDSVKLGALDASRFSLNRSELEAADPQLRRMLEISRECFDDAGEVDFRGRRIGCYMGVYGEDWLEIQNKDHLQSGPYRVEGYSDFMLSNRVSYEMDLQGPSMTIRTACSSALVGLHEACLAIQQGDCEAAVVGGANLILAPGLTASMTEKGVLSPDGSCKTFSADANGYARGEAITAVLIKPLEAALRDGNPIRAVIRSTMTNHDGKTLGVTNPSTESQEAMIRKAYEAAGIHDYAKTAFVECHGTGTAIGDPIEANAVANVFGDAGVLIGSVKPNLGHSEGASGLTSLIKCVLSLENQTIVPNIKFSSPNPAIPFEERKLTVPLEPMAWPDARHERISINSFGIGGSNAHVILDSA
>S. brachiariae_WHWLZ6105_KS
IAVIGMACRLPGGSDNPSKLWKMLSEKRSGWKEIPHDRWNKDSFYHPDPEAKEAINTKGLYFLDQDIAAFDAHFFNIHPHEAHCLDPQQRILMETTYEALENAGQTVEAIKGSDTSVHVGAYATDFERMGYKDISRTPKAHMIGTGIAILSNRISYVFDLKGPSSTVDTGCSASMVALHQACHGLRAKESRMAIVAGTQLVLTPDQIIPMSSVGMTNPDGKCYVFDSRGAGYARGEGVVTFILKRLEDAQQDGDTVHAIIRNSGLNQDGKTAGLTLPNPISQAALMRQVYHNAALDPAETTYVEAHGTGTKAGDGAEISSIAEVFGSQSGRETDLYVGSIKSNIGHLEASSGVAGLLKAILILNHGEIPPNIDFLEPKPGLNLEERGIKIATDMVPLPSTGGPRRVSVNSFGYGGTNAHIILEA
>S. brachiariae_WHWLZ6307_KS
IAIVGMACRTSGDVSSPEELWNFIVNKQSGSGTVPLFRWEPWLRRDSRNASELDKTLKKGYFIPDLDYFDAAFFGISPKEAEQMDPHQRLGLQLAWEAIEHAGINPRDLSKSNTAVYMGVDSDDYSRLLMEDIPNIEPWMGIGSAAHGVANRISYHLDLMGPSVAVDAACASSLVAVHNAVQAIQLGESEVALAGGVNVLLAPALTRMLDKAGALSPDGVCKSFDDAANGYARGEGGAVLVLKRLSSAVRDGDHIWSVLKGSAIAQDGKTDGIMAPNSAAQELVGRLALNPTPLGDPTEVEAITRLYGKGAGRPLHQPCMIGSIKPNVGHLEAAAGAIGLIKAVIAVDKGELAPQMLLNKPNSRIDWDKSGLRIVRERAQWDT
>S. brachiariae_WHWLZ7564_KS
IAIISMACRLPGGVTSPGEYWDALKSGADCITDVPRGRWQGDSFFSPDQDAPGKSYCRRGGFISDTTEGLHSFDAAFFGIAPKEARTLEPEQHIMLETCWEAFERAGYRRSDLRGSQTGVFIGQTSISAYSRGSRHLGELDGYAVTGSIGASTSGRVSYVLGLEGPSLTIDTACSSSLVSTHLACDALRRGDCDMALAGGVALMLTPALHVEFSRLKGISTDGLCRSFDEQTEGTGFSEGSAVILLKRLSDAQRDGDAVHAVIRGTAVNHGGRAAASLTTPSGPAQARLIRRALAEAGLRPEDIDYVDAHGTATKLGDPIEVTALAEAFRDRPKTIPALKLGSAKSNIGHTQAAAGLASLIKVVLALEHDCLPRTLHVSKPTSLVDWESARMGLVLQNEPWLPLEGRQRRAGISSFGISGTNAHLILEEAP
>S. brachiariae_WHWLZ7569_KS
GWDAKRYGIPDDIVSQVDPVTLYVLVCAAESLLCSGITDPYEFYKYVHVSEVGNCVGSGTGGAGALRSIYKGRFQDQAIQNDILQESFSNTMSAWVNMLLLSSSGPIKTPVGACATSVESIDMGHETIVQGKARVCFVGGCDDFGEEGSYEFANMKATNNTVQDAAHGREPSEMSRPATTTRDGFVESHGCGMQILMSAQLALDMGVPIYSILAYSATASDKIGRSVPAPGQGALITARERAGKFPSPLLDISYRKKQVERRRKLIAEWKEDELESVRDELETIKAAGDMNFDEAAYREERLEHVNKEATRREKELLCAMGNDFWKEDPTIAPIRGALATWGLTIDDLDVVSFHGTSTKANDKNESSVVNQQLQHLGRTKGNAAIGIFQKYLTGHSKGAAGAFMFNGCLQVLDSGLVPGNRNADNIDPVMKDFDFVLYPNRPIQTTGVKAFSVTSFGFGQK
>S. brachiariae_WHWLZ8479_KS
IAIIGMACRFPGSSDSPSKLWDLLQSPRDLSKRVPVERFDTTGFYHLNGSQHGASNAQNAYFIEEDVTRFDNTFFNIQPAEAEAIDPQQRLVMETVYDSLCAGGQTIENLRGSNTAVYVGMMCDDWAQLVNRDWDLAPTYAATGDSRAIISNRVSYFFDWHGPSMTIDTACSSSLVAVHQGVTALRNGECPVAIAAGANLIVAPGMFIKESSLRMLSPTGTSKMWDAAADGYARGEGIAAIVMKPLKAALRDGDHIDCVIRGTAVNQDGKTAGLTMPSNVAQAQLIRDTYARAGLNINDPKDRPQFFHAHGTGTPAGDPQESEAISRAFFENGQATEKLYVGSIKTVIGHTEGAAGLASLIGSVMAMQHGIIPPNLHFKKLSDRVAPFYDNLKVPTSATPWPRPMPGQPRRVSVNSFGFGGTNAHAILEHY
>S. brachiariae_WHWLZ9394_KS
IAIVGMSCRLSGDVSNLDDFWTLMSRARSGWTEIPTDRFTKDAFWHPSPQKKGCFNQKGGYFMKRDLSLFDAPFFNITEQEAVAMDPQQRQLLECSYEALENAGFPKDTIAGGKMGVFIGGRASDYRFGTMRDLNNVPMFDSTGNHQSILAGRLSHYFDLRGPCFTLDTACSSGLIALSQAVQSIRAGESDSAIVAGCNLHLQPDDWISMSNMGIFNEHGKTFAFDHRAKSGFARGEGVGCLILKPLDQAIRDNDKIRSIIVHAGTNQDGRTVGLSTPNGDSQEQLMREVYRSAGITPDEIGFVEAHGTGTKVGDPIEARAIYNVLGAGRTKRNPLFIGSAKTNVGHLENVSGIVSVIKATLMLERGFILPNVNFEKANPEIPLDEWNMKVSTTLRPWPAKKQYISINNFGFGGSNAHCVLQKT
>S. brachiariae_WHWLZ9473_KS
IAICGIGLRLPGKIHTGKDFWDVLYHGKDVRAKIPADRFNINAFDGSLGKKNKINTKYAYCLDEDLGVLDASFFNITKAELEKTDPQLRKTLEVTRECLENAGETGWRGKDIGVYVGTFGDDWLQSGTKESQISGGYNFTGDLMLANRVSYEFDLQGPSLVVKTGCSASLVALHEACRALQQRDCSAAIVSGTSLLMGPHIFKIMTNEGVLSPEGSCKTFDASADGFARAEGINAVFLKRVPDAIRDGNPIRAIIRNSGNNCDGKTLGITSPRSETQESLIRHVYAQAGLNPHDTGFFECHGTGTAAGDPIETTAVGNVFGEKGILIGSVKPNTGHSEGASGLTSLIKAILALEHRTIPPNIKFNNPNPKIDFEKYKLVVPRKPTSWPSDRAERISINSFGIGGSNAHAIIDS
>S. oryzae_BCHE01.1.566_KS
IAIIGMACRFPGGSDSPSKLWDLLKSPRDLSKRIPADRFDATGFFHHNGSQHGASNAPNAYFIEEDVTRFDNTFFNIQPAEAEAIDPQQRLVMETVYDSLCAGGQAIENLRGSNTAVYVGMMCDDWAQLVNRDWDLAPTYAATGDSRAIISNRVSYFFDWHGPSMTIDTACSSSLVAVHQGVTALRNGECPIAIAAGANLIVAPGMFIKESSLRMLSPTGSSKMWDAGADGYARGEGIAAIVMKPLSAALRDGDNIDCVIRGTAVNQDGRTAGLTMPSNIAQAQLIRDTYARAGLDINEPKDRPQFFHAHGTGTPAGDPQEAEAISRSFFEQGRPVADAKLYVGSIKTVIGHTEGAAGLASLIGSVMAMQHGIIPPNLHFKRLSDRVAPFYDHLEVPTVATPWPQTLPGQPRRVSVNSFGFGGTNSHAILEYY
>S. oryzae_BCHE01.1.606_KS
IAVIGSACRFPGGSHSPSKLWELLSQPRDVLREFSPDRLNLKRFYHPNGETHGSTDVANVSYILEEDPGLFDASFFSISPLEAAGMDPQQRILLETVYEAAEAAGISLEELRGSLTSVHVGVMTNDWAHIQRRDPEMMPQYTATAVASSIISNRISYVFDLKGASETVDIACSSSLVALHNAARALQSGDCHTAIVGGVNLILDPDPYIFESKLHMLSPDSRSRMWDKDANGYARGEGSAVVILKSRRTALRDGDHIEGVIRSTFVNSDGHSSGITMPSAAAQTSLIRHTYLKAGLDPVRDRPQFFECHGTGTKAGDPVEARAIRDAFIPTGVHGNATVTIKEPLYVGSIKSVIGHLEGCAGLAGVMKALLSIKYRTIPPNLWFDELSPEVAPFYGPLQVPTTALPWPDLPAGAPLRVSVNSFGFGGTNAHAIIESY
>S. oryzae_BCHE01.1.984_KS
IAIVGMACRFAGDAKSPEEFHQMLQKGKDAWSKIPNDRFKAESFKHPSNDLSGTMVCEGGYFLDQDVSQWDAPFFTCSASEARSYDPQQRLLLEVAYESLESAGIPIENIANTDAACFVGAFSEDYKIISSRDIHAAPKYAKTGTALSILSNRISWFYNLRGPSVTCDTACSSSMAALHLACETIRSDANPTRCALVGGANLILDPDDQCGLNALGFFSPDSRCFSLDARANGYARGEGLGMIVLKHIDDAIRDRDPIRAVIRGTGLNSDGKTAGITLPSAEAQARLIVNTYKMANLDPADTQYVELHGTGTKAGDNAEVRAISSTIAAENRKQPLYCGSVKSRVGHTEAAAGMAAIIKCVLCLEKGVITPNLNFATANPRLRLDASGIIVPTSNIPWPECEVRRCSINNFGFGGTNAHAVIDDA
>S. oryzae_BCHE01.1.1369_KS
IAVIGMGCRLPGEVKSANDFWNMMINKQTGQTPKVPPSRFNIDAHYHKNNDRPGSFRVLGGYFLEEDLSNFDPGLFGITPIEAMWMDPQQRKLLEVVYEALESGGITLDAIAGTRTAVFAASFTADWQQMAFKEPSFRHSLAATGVDPGIISNRISHVFNLNGPSIVVNTACSSSVYALHNACNALRNSECEGAIVGGVNLVITVDQHMNTAKLGVLSPTSTCHTFDASADGYGRADAVGAVYLKRLSDAVRDGDPVRGVIRSSATNSNGKVPAVGITHPNREGQADVIAHAYQRGGNLDPRLTGYFECHGTGTAVGDPLEVHAVSLAMNKNRALNEDPLLIGAVKTNIGHSEAASGLSALIKAILVVERGVIPAVRGLVNPSPSIKWNEWQVRAPTEATPFPPHLPVRRVSINSFGYGGTNAHLIVEGAP
>S. oryzae_BCHE01.1.1383_KS
IAIVSTSCRLPGGIESPEDFWHLLDTGGDAVTALPKGRWSTNDVELDDHLQCQKGGFISSVNDFDLSFFGISPREGRQLDPAQYLMLETSWEAFERAGYTIDQLRGSQTGVFIGTSNILSHQSLNGTAVRDLESLDGYTVTGSAAATISGRISYLLGLQGPAMTVDTACSSSLVATHLACNSLRLRECDAALVGAVSLMLNPGLHVEFERLQGMSPDGRCRSFSDDTQGTGWSEGSVGILLKRLSDARRDGDSIHGVIRGSAVNHDGRSASLTAPSGRAQQQLIKRALSAARLHPNDIDYIEAHGTATKLGDPIEANAIAEVFSRDRQGREPLLIGSAKSNLGHTQAAAGLVGMLKVILSMKHAILPESIHIATPTSAVDWQSSNMAPVQKRQLWNTSETAPRRAGVSAFGIGGTNAHVVVEE
>S. oryzae_BCHE01.2.963_KS
IAVVGMGLRFPGRADSAEGLWSVLTGGESQWSEFPADRLNINGFYHPSRNRQGSIPFRGAHFVQRDMTKFDAPFFSVTADEANAVDPQQRMLLEVTYEALENAGIRKEDLNGSSTSVYVGSFVKDYEQVCLRDPDDSPQYAATGNGIALMSNRISYFFNLHGPSETVDTGCSGSLVSIHNAVQSLRSGESSLAIAAGAGLILTSATMMPMTALNFLSPDGKCFTFDARANGYGRGEGIGVVILKRLSDALRDNDTIRAVIRGSSKNQDGRTLGITLPSSEAQANNIRSAYAAAGLDFEQTAFVECHGTGTQAGDWRELKSVSETLAKGRPEDRPVIVGSLKPNIGHLEGAAGVAGMIKGILVLEHGKIPPQANYEIPNPAIDLKSWRLKVPRSVLDWPQPGPRRVSVNCFGFGGSNVHLIMDDA
>S. oryzae_BCHE01.3.973_KS
IAICGIGLRLPGGVTDVPSFWDMLVNGKSGRCPVPKDRYNVDSWYHPDKDGHVPSRYGYFLDHIDIRNLDTSFWSMTRREVEILDPQQRIALEVVYETLQSAGQKPSDLKGRKVGVYACNFGGDRQELDARDTQTRHPYDLTSTFDFVLANRISYEFNLVGPSVTVHTACSSSLTGLHEACQALYSGECESAVVLGSSIIYAPTVTVAFRGHGVLSPSGLVKTFSADADGFARGEAVLAVYVKKLSDAVRDGDTIRSVVLSTAIGADGKSSTMTAPNPAEQAELIRRIHASAGAEFSKTAMVECHGTGTAVGDPLEAASVASVFGEHGGVYIGSVKSNIGHTEGAAGLAGVVKMTLALENSILPPNLNFTKPNPKIPWEEAQLKIPLAATSWPQGKDKVVGVSSYGIGGSNASALLAS
>S. oryzae_BCHE01.5.114_KS
VGIIGSACRFPGGADSPSKLWELLKHPTDVLKEFPPDRLSLRSFYHENGEHHGCTDVKNKSYLLDEDIRLFDAAFFRISPSEAECMDPQQRMLLETVYEALESSGCSIDQMRGSLTSVYAGLMNGDYCDIQIRDLDLIPSHHGTGTLRRPRAEADKSVTDRSILSNRISYFLDLKGASMTIDTACSSSLVALHQAVQSLRLGESDMAIVAGANLILDPAMYVAESKLHMLSPDSRSRMWDAAADGYARGEGFAAVVLKPLDRAIGDSDHVECVIRATAVNSDGRTAGITVPNAAAQTALIKGAYQDAGLDPTLDRCQLFEAHGTGTRAGDPVEARAIRDAFFPDKADGEETDSAAEKLYVGSIKTVVGHLEGCAGLAGVLKASLALQNRTIPPNLHFSKLSPEVAPYYDNLEVPTEATRWPEVPAGSPLRASVNSFGFGGTNAHVILESFP
>S. oryzae_BCHE01.5.411_KS
IAIVGSACRFPGGSSSPSRLWELLREPRDVLKEFDPDRLNLSRFHHHDGEAHGSTNVTSSSYILDEDTRVFDAAFFGINPVEAAGMDPQQRALLETVYEAIESAGMTLDELKGSLTSVHVGVMSYDWTQVQYRDPETVPQYTATGTAASILANRVSYIFDLRGPSATIDTACSSSLVALHQAARGLLDGDSEAAVVTGVNLILDPSPYIAESKLHMLSPGSRSRMWDKDADGYARGEGTAALLLKKLSRALADGDHIEGLVRATAVNSDGLSPGITMPVSSSQTALIRQTYRRAGLDPVKDRPQFFECHGTGTPAGDPVEARAVSDAFVAPHVDGSTSVENPLYVGSIKTVIGHLEGCAGLAGVMKVLLAIKHRTIPPNLLFNELNPAVAPYYGPLLIPTTALPWPKLPPGTPARASVNSFGFGGTNAHAIIESF
>S. oryzae_BCHE01.5.894_KS
IAIVSMACRLPGGITTPEEYWKLLSDGVDGITDVPKGRWDAEAIYSADPDSTGKSYCQRGGFISDTEEGVHSFDAGLFGIAPKEAQTLSPEQHIMLETCWEVFERAGYHLPQLRGSQTGVFIGQTNISAYNTESRPLGGLDGYAVTGSIGASTSGRVSYFFGLEGPSMTIDTACSSSLVSTHLACAALRQGDCEMAVAGGVSLLLTPALHVEFSRLKGISSDGLCRAFDDQTDGTGFSEGSTAVLLKRLSDAQRDGDTIHAVIKGSAVNHGGRAAASLTTPSGPAQVRLIRRALAESGLKPEDIDYVDAHGTATKLGDPIEATALAEVFQGRPPSLPPLHVGSVKSNIGHTQAAAGLASVIKVILALKHECIPRTLHVSKPTSLVDWDASRMALVLQNTPWAPRDDASRCAGVSSFGISGTNAHLILEEAP
>S. oryzae_BCHE01.5.983_KS
MSCRLPGQVNSPSKLWEFLEKERSGQCKVPSDRFNVDAFYHPKDVDRPGSMHTTGGNFLQEDPRAFDPEFFGISPTEATYMDPQQRKLLEVVYESFESAGASLDAVSGSNIGCYVGNFTADFQVMQRRDPKYLHRYSATGMGTTILANCISHTFNLKGPSFALDTACSSSLYCLHAASVALDQRECDSAIVAGANLIQSAEEHLGTIKTGVLSGTSTCHTFSDEADGYGRAEGIGCVFIKRLSDAVLDRDPIRAIIRGTAVNSEAASGISGIIKTVLALEHGRIPALIGVHRINTKIRCDEWNIQVVQSMTKWPAFTDGAGAVHRAGVNSFGYGGANAHAIIDSA
>S. oryzae_BCHE01.5.991_KS
IAICGMACRLPGGVSAPKELWSFLLSGQDGRIITPKSRFNIDGYYSATKRAGTTNTKYGYFLDESVDLAGLDTSMFSMSRMEVEWLDPQQRMMLEVARECVDDAGEIGWRGSKIGVYVGSFGQDWYDILNRDGLRHSVVGVIASHDFMISERISHEMDLKGPSMTLRTACSSALVGLNEACMAIAKGDCESAIVGGSNLILAPDLVTRLSDQGILSPDGSCKTFSAEANGYARGEAIVSIYIKSLSAALRDGNPIRSVITGSASNFDGRTNPLTTPSATAQEALIRRTYEVAGISDVSKTGLFECHGTGTATGDPIETEAIARIFGDRGVYLGAIKPNVGHSEGASGLTAVLKATLALEHRIIPPNIKYAPLNPKIPFEQANLRIPEQPTPWPAGRDERVSINSFGVGGSNAHVIVESA
>S. oryzae_BCHE01.6.512_KS
IAVVGIGLRLPGGISTPAAFWDLLINKGSAVSEVPEDRFNIDAFYTSQPPASGQPARSGTMRTRRGHFLDCDLGSMDASFFSMSRAEVEKLDPQQRLLLEVVWECMESGGQISWKGQGADIGVYVGVFGGDWADLNAKDPQHTGMYRITGAQDFALSNRISYEYDLKGPSVTVETACSSSLVGLHQACQAIRAGECTGGAIVAGTNLILSPSMSVALTEQGVLSPSGTCSAFDARADGYVRGEAVSAIFVKRLSDALRDGDPIRGVIRGSASNFDGKTPGMANPSPESQEALIRRAYRAAGISEPNLGQTAFVECHGTGTPVGDVMETSAIGRVFGEAGVIIGSVKPNVGHGEGASGLSSLIKAILSLENRIIPPNANFSEPNPKIGWDRYGLKVPTEAIDWPADRLDRVSVNSFGIGGANAHVIIES
>S. oryzae_BCHE01.8.607_KS
MDPQQRQLLECSYEALENAGFPKDTIAGGNMGVFIGGSASDYRLGTMRDLDNVPMFDSTGNHQSILAGRISHYFDLRGPCFTLDTACSSGLIALSQAVQSIRAGESDSAIVAGCKLHLQPDDWISMSNLGIFNEYGQTFAFDHRAKSGFARGEGVGCLILKPLDQAIRDNDKIRSIIVHAGTNQDGRTAGLSNPNGDSQEQLMRDVYRRAGINTDEIGFVEAHGTGTKVGDPIEARAIYNVLGSGRTKRNPLFMGSAKTNVGHLENVSGIVSVIKATLMLERGFILPNINFEKANPDIPLDEWNMKVPTTLRPWPAKKNYISINNFGFGGSNAHCVLQRAP
>S. oryzae_BCHE01.10.40_KS
IALIGSGCRFPGGASSPSKLWDLVKEPWDCSSEIPKDRFSWEGYYNQEPRHGTTQTKRSYFIQQDLRRFDAAFFNITPAEADAVDPQQRLLLETVYEGLETAGLRMEDLQGSSTAVFVGLMGCDYADVVQRDAECVPTYIGTGTARSIHSNRISYFFDWHGPSMSIDTACSSSMMAIHLGVQALRSGESKVAVACGTSMILGPEYYIFLSNLNMLATDGRGKMWDASADGYARGEGVASIVMKKLSDAIADGDPIQCVIRETGVNQDGRTKGITVPNSQAQAALIRDTYRRAGLDLTDPSGRPQYFEAHGTGTAVGDPNEAEAIDAAFFPADRGFGDEDVIQVGGIKTVVGHTEGTAGMAGLLKVVQALNHQQIPPNLLFQTLSPAVAPFTKHLSLATDLKPWPKVPGGGPRRASVNSFGFGGTNGHAIVESF
>S. oryzae_BCHE01.10.108_KS
IAVCGIGLRLPGGSSTPEQFWEFLANKGDARVRVPESRYNISAYHETSKRPTTIASEYGYFLDDSVKLGAMDTSRFSMGRVELEYADPQQRRLLEVVTEAFEDAGEVNFRGRKIGCYLGNMNEDWGEMMNRDPLWHGPNKIDGYQDWILPNRISYEFGLKGPRYVYYHGLRASVENLLTSYVSKSMIIRTACSSALVGVNEACSAMQRGLCESAIVAGANLMLAPGMTQQMTEKGILSPEGSCKTFSADADGYARGEAFTAVFLKPLDAAVRDGNPVRAVIRAAVANSDGKTQGITQPNAAAHEEMIRLAYKQADISDFSKTAFFECHGTGTPVGDPIETGAVANIFGDHGIYITSVKPNVGHTEGASGLVSLIKAVLSLQHREIPPNIKFNVPNPKIPFKERKLAVPVELTPFPEDRLERVSVNSFGLGGSNAHVIVDSA
>S. oryzae_BCHE01.10.324_KS
IAIIGAACRFAGEASSLGSLWDMMSNVRTGHCKVPEDRWNSENWYHPDPDRKGGIASQHGYFLQQDISVFDAPFFSMTAKEASIMDPMKRLLLETCYESIENAGVLVEDLMNSKTGCYVGCMTNDYEMTSLHDIYDVGGTAASGLSEAMIANRVSWFFGLKGPSLTLDTACSSSLYALHLACQSLRLRETNMVCGRLKCDSSSHIDLLTLTQSLVTGVNLMFNPNTYHQLTLMHMLSPEGISHTFDDRANGYGRGDGIGSLIVKRLSDALRDGDTIRAVIRGTGANADGKTPSITQPSSEAQAELIIQTYEDAGLDPALTGFFECHGTGTPVGDPLELTAIANTMGAARRNAGKEPLLIGSIKPTVGHTEGCAGLAGVFKAILLLEKGLLVPTYGVERLNPKLKFEEWHLALPEKVMEWPTDGLRRVSVNSFGFGGANAHVIMDDA
>S. oryzae_BCHE01.11.19_KS
IAVIGMACRFPGGSNSPSKLWDLIQNPRDLSKRVPDTRFDSTAYFHPNGSYHGATDSRDAYFLEEDVTLFDNAFFNIQPSEAEAIDPQQRLLMETVYDSLCAGGQTIEGLRGSSTAVYVGMMCDDWAQLVNRDWEATQTYAATGESRAIISNRVSYYFDWHGPSMTIDTACSSSLVAVHQGVTALRNGECPVAIAAGANLILGPGMWIAESKLHMLSPTGSSKMWDASADGYARGEGIAAVVLKKLSDAIRDGDPIDCVIRGTGVNQDGRTPGLTMPNNAAQAELIRDTYARAGLDIHEAKDRPQFFHAHGTGTQAGDPQEAQAISSSFFVDGKKASDKLLVGSIKTILGHTEGSAGLASLIGTALALQHAIVPPNLHFNNLSPRVAPFYENLEVPTSARPWPTPVAGAPRRASVNSFGFGGTNAHAILESY
>S. oryzae_BCHE01.11.57_KS
IAIIGYSGRFPEAVDPDSLWDLLHEGRDVHREIPPDRFNVETHYDPTGKKKNASQVRNGCFINEPGLFDCRFFNLSPKEADQSDPGQRLALMTAYEALEMGGIVPDATASTQRDRVGIFYGMTSDDWREVNSGQDVGTYFIPGGNRAFTPGRINYHFKFSGPSVSVDTACSSSAAAIHMACNSLWRNDCDTAIAGGTNVMTNPDNFTGLDKGHFLSRTGNCKTFDDGADGYCRADAVGTVVLKRLEDALADKDPIQAVICGAYTNHSADAESITRPFAGAQAAIFRRILNDAGHEPLDVSYIEMHGTGTQAGDAVEMRSVLDVFTGKSSGRSANDPLYLGSVKSNVGHAESGSGVTSLIKVLLMMKNSEIPPHCGIKTKLNTGFPKDLTERGIRIALEATPWQRPADGRRRMAFLNNFSAAGGNSALLLEDAP
>S. oryzae_BCHE01.23.2_KS
IAICGMACRLPGGVSAPKELWSFLLSGQDGRIITPKSRFNIDGYYSATKRAGTTNTKYGYFLDESVDLAGLDTSMFSMSRMEVEWLDPQQRMMLEVARECVDDAGEIGWRGSKIGVYVGSFGQDWYDILNRDGLRHSVVGVIASHDFMISERISHEMDLKGPSMTLRTACSSALVGLNEACMAIAKGDCESAIVGGSNLILAPDLVTRLSDQGILSPDGSCKTFSAEANGYARGEAIVSIYIKSLSAALRDGNPIRSVITGSASNFDGRTNPLTTPSATAQEALIRRTYEVAGISDVSKTGLFECHGTGTATGDPIETEAIARIFGDRGVYLGAIKPNVGHSEGASGLTAVLKATLALEHRIIPPNIKYAPLNPKIPFEQANLRIPEQPTPWPAGRDERVSINSFGVGGSNAHVIVESA
