# Supplementary material for: Genomic characteristics and comparative genomics analysis of the endophytic fungus Sarocladium brachiariae
Source: BMC Genomics. 2019 Oct 28;20:782. doi: 10.1186/s12864-019-6095-1 (PMC6819638; doi:10.1186/s12864-019-6095-1)
Supplement: Supplementary file 8 — Additional file 8. Sanger sequencing results of the PCR products of the 22 genes chosen for PCR validation of in silico gene prediction result of S. brachiariae. (TXT 20 kb) [file 12864_2019_6095_MOESM8_ESM.txt]

>WHWLZ0913
CAGCCAGAAAGCTACGACAAGAAGTACGTCACGCACCTCGCATCCGCACTCGCTGCAAAGCCAAAGCGCTGACATTCCTC
CGCTCCAGATCCAAATATAAGTTCGGCCGAACCCTTGGTGCAGGCACCTATGGCACCGTACGCGAAGCCGATAGCCCTTT
CGGCAAGGTTGCTGTCAAGATCATCCTGAAGAGGAATGTCAAAGGCAATGAGAAGATGGTATATGATGAGCTTGATATGC
TACAGCGTCTGAAGCATGAGCACATCGTCAAATTCATCGATTGGTTCGAGTCGAGAGTACGCCAATATACTAGATGCAGT
CATGTCTGGAATCTGAAAGCTGACGACAGTGCAGGATAAATTCTATATTGTCACGCAGTTGGCAACAGGTGGAGAGCTTT
TCGACCGAATTTGCGAACAGGGAAGGTTCACAGAGAAAGATGCGTCGCAATGTATCAGACAGGTCCTGAGTGCTGTTGAC
TACTTGCATAAGAATGGAGTTGTTCACCGAGGTATGTGTATCTCCTTGAAAATGTATGGTGATATGCTGACTCAAGATCT
GGAACAGACTTGAAGCCGGAGAACCTGCTCTACGTGACCTCGGAACCCAACTCAGACCTAGTCCTAGCGGACTTTGGTAT
CGCAAAGACGCTTGACAGTAAGGAGGATTCGCTTCAGACCATGGCAGGGTCGTTCGGCTACGCGGCCCCTGAGGTAATGG
ATCGTCAGGGTCATGGTAAGCCGGTAGACATGTGGTCCCTCGGTGTCATCACTTATACTCTGCTTTGTGGCTACTCTCCC
TTCCGAAGCGAGAACCTCAAAGATCTTCTAGTGGAGTGCACGCAGAACACAGTGGTATTTCATGAGCGCTACTGGAGGGA
CGTGAGTGATGACGCGAAGGACTTTATCCTGCGTCTTATTGTCCCAGACCAACATAAGCGTTGGACAAGCGAGGTAAGTT
TGGCTATTCCGCAGTTTTTCCTGGAGGCCCAACGTCACTAACCAGGTCTACTTCTACAGCAAGCGATGAACCATCGCTGG
CTCAGTGGCGAGACTGCAACCGATCACGATCTCTTGCCAGAACTGCGCTCTTTCCGTGCCAGACAGAAGCTTCGACGCGC
CATCGAGGTCGTCAAGCTTCGCAACCGCATCAAGGCCCTCAAGGAGAAGGACGAGGATCCCGAGAATTCCGACATGGCTG
ACTTTGATGACGAGGGCGGCGATGGTGCCAGGCTTCAGGCCCTAGGCCTCTTCGCTCTGAAGGAGGCGAAGGCGAAGCAA
GAAAGTCTTCAGGTTGAGGAGAGTTTGGCGAAGGAGGCAAAGCGCCGCAGCG
>WHWLZ1690
GAATCAGCTTCGTGGCTTTCTCGCAGCAGCAGACCCAAGCTATGAGTTCATCTTCGTTGATGGACCGTATCCTTGCGAAA
GAGGTCCAGGTATGCAACCCGTGCTTGCATGTCGCACAGAGATGCAAAGCAATAATTTCTAACACAACAGATAAGGCTTG
GGGGACCTCCTGGACGGACCATTCTTCTCTCACACGAAAGGATACGAGCCAGGCAATATGAGAAAGGCCTTGGAGCACCT
TGAGCAGGTGTTGAAGAAGTTGGGGCCTTTCGATGGCATCCTGGGTTTCAGCCAAGGAGCCGCAGTCACAATATCGTACC
TGCACCATTGCCAGAGCATCGGAAGATTTCCAGCCATCAATTTCGCGCTCTGTTTCTCGTCGGTTCTGCCCTGCTCATCG
GATGTCGATATGGCAGATGGCTTGATTCAACGATTGTGTCCCATAGGTCAAGGCAGCACCAACTCGATCTCTCGCGAGGA
GGAATTATTCGTCGATCTTCTGCAAAAGACTATTGTTCCCGCCCTGGAGAACAACTGCATGCTGCCCAGGTATGATGTGG
GCGTCTATTACGAGGGAACCACAGGAAGGGAAGAAGACGATGCTGCTACAGCGAGAGCACCGCGCCTCTTACATCCAGAT
CTGGTCGGTTCACCAATACGTATCCCGACCGTGCATATAAGCGGAAAGCGAGACGCGCCGTTCATGAGAAACATGTCGCG
CGCAGCACAGGGATTGTGCGAAAGAAAGAGGATCAAAATTTTGGAGCACGGCGATGGACATGTACCACCGCAGAAGCCCG
TAGATGTGAAGGCGGCTGTGCGCGCTATGGAGTGGGCTATTCGT
>WHWLZ1900
TTGATTGACATTACAAATCCCCTCCTTGCTTAGTCCCTGATAACCACCGCCTCCTTGATGTAGAGTCCCTCAGTCGCGAC
TTTGACCAGGAACTTTGCAGCGCTTACGATGCTGACACTGTCGCTCATCGTCATTCCGGCCCCATCGGCACCCAAGGTCT
CGACGTCTGTCTTGGCTTTAGGGTCATTCTCTTTCTTCTTTCCATCATCGTATTCGAGGCGAACCGCCCTAACCAGGGTC
CAGTCCATGTTCGTTTCCCGAACTTCCTTGTCGAGGAGGTTATGATCCTCGAGGGCGAGCTTGATGTTCGTCCAGCGCAT
GAAGGCCTTGGAAAGCCAAGGGAGGCGAGCCCATGAACTTCCAGCCCCAGCAGTGGACATGATGACAATGCGGCGGATGC
CGGCAGCGCCGAGGACCTTGCAGGCATTGGCGCAGGAGTCAGCAAGGAACCTTGGGGGCGAGACCTGCGGCGCAAACGGG
CTGTCTGATTCCCGATTGGTGTTCAGAGTCATGATGGCGGCGGTTGGTACCAGGCCTGGCGTAGCTGTGAGAGCGGTCTG
GATGTCTGCCTGCGTGAGAGGCGAACCATGTACGACGGTCAGCCCCGGCTGAGGAGATAGGCTGCCAGGTGTGCGGACCA
AAGCGATAGCTGTGTGGCCTTGAGCGAGTAACGTCGACACAACGTGGCGGCCGGTGCGGCCAGTGGCGCCGAGGAGGAGG
AAGTGCATGGCGTAGGTCTCAAGGAAAAGGAAGA
>WHWLZ1931
CGGTAGGTCTCTGCCACCCGAAACTTCTCTCTGTCCAGAAACTGTTCCAGCGAACTCAGCTTGATCCCCCAGTCTTTCAC
TTCCTCCATGTTCACAAGGTCGCCCATGCCCCTGCCACAATACTGGCCATACAAGAAGGGGTTACTTCCGACCAGCGCCG
GGATCTCATCCTCAGCTAGGTAATGTACCTTCAGCTCCTGTCTATCGACGGCTTGAGCGATGTGTGCCACTATTTCGTCA
GGGGACAGCAGCTCGTCGCAGTACGTGATAGTCTTCCCGTAAAACCTGTCGGGGTGCAGGATGGACTCGCTCGTGAATCT
GCCCATGGTCAATGTGTCGATTGTGGGGATGCGAGTGGAGGGCAGAAACGCGACGGTCCAGGTCCCGGAAGGGGAAAGAA
GACCTGGAGCCATCATCTGGACAAAGGGCGGTAGGAGGTTGGCCATGAACCAGCCCGGGCGGAAGATGGTCCATTGCGGC
ACGTGGTGCGCGGCACGGACCTGGTCCTCGATGCTCTTCTTCGACAGGAGTATGTCCGCGAGGACTGTTCCTTGTTTGAT
GCCAGGGAGAGACAGGGGGTCGTGCGCGCCGAACCCGGAAGAGTACACAGCATGCTTGACGCCCTTGCCGCCGGCGAGCT
CCAAGACTCTTCGAGCCCAGCGAAGCTCAGCAGCGCGATCGGTGAGGTCCGGCATGAAGTTCATGTAGACGGTTGTGCAG
CCGTCGAGAGCTTCCGAAAGAGTCTCGACGTCATCGTACGACCCGGGGTAGACTTTGGCGCCGCGCGAGAGGAGGGACTG
CGCGGCGGCGGAGGAAGGGTCGCGGGCCAGGCAGTGGACGGAAAGGCCGTGAGAGAGGAGGATGGATGCGAGGGCACCGCCTTGATTGCCGGTTGCGCC
>WHWLZ2227
CTCCTGTTACTTAGAGCATTCTCTGGGATGTCTGCGCCAACCCGGCTGCCGCATCGGCTGTATCGACTGTATACACCTTT
GTCGGTCACAACTAGGTCTTTTACTACTACAACTCGTTTGACGAAGGAAGAACGGCCACAAAGAACACCACTCGGGAGCT
ATTACGAGAGCATCATTCACCGACCACCACCCTATGATAACGAAAAGCCAGAACGTCCTCCGACTTCTGCGGATCCTGAG
GTCTCTCCCGACGAAAAGAAGCCAGAAAGCCCAACCGCGCCGCCGTCGAAGAAGAGGAAGCCAGGCCAAAGTTTGAAGGA
TAGCAACGCGAAAGTGTCGGCAGCAACTTCAACGCCTACTCAGCCGTCTATAGAGGCATCGCCGGTCCCGGCGCCACCCC
CAAGCTCAGGCCAGGAGAAGCCTCGCATCATTTTCGGCACACGTCTTGCTGGCCCTACTGATCGAGCCGAGCGTCTCAAT
GCCCTGAAACGCAAATCCACCTATATTGCTGGCGTTCTTGTTCCACCAATGCCTGAAGAGCCCGACAATTGCTGCATGAG
CGGATGCGTCAACTGCGTTTGGGACTTGTTTCGCGAGGAGATGGAGGAGTACACAGCCAAGAAAAAAGAAGCACAAGCCA
GATTACAGGCTGCCAAATCCATGGATGACGATGGCGTTGGCTCTAGTGAGGGATTTGGGGTGAATCCTGGAGACAACAAA
ATTGCCAAGGACCTGTGGGACGACGATATTTTCAAGAACGTGCCTGTTGGCATTCGGGAGTTCATGAAACAGGAGAAGCG
CT
>WHWLZ2744
AGGCTTTCAAGGCGCGAGCCTCGCTGCACATCGTCACAGACGAGGTTGACGTTCCAGACGCCGTCATCAAGGACATCGTG
CGCGACGCCGTCCTCCATTCCCCCACTCCTTTCAACTGCCAGGCTGGTCGCACAGTGACGCTTCTGAAAGAGGAGCACAA
GAAGTTCTGGGATCTGGCACACGATGTGGCAAAGAGCGTTGTGGCACCACCGGTCTTCGAGACGGCTTTTGAACCGCGCA
TCAAGATGTTCCGCGCTGCTTACGGAACAGTATGATTTCCCCCTGGATGTCCCTCATCTTCTTCAATTTGTTTGCGCGCT
GGCTGACGAAATTCCTTTTGTAACATTGTAGATTCTCTTCTACGAGAGTGCCAACGCTTTCAAAGTGATCGAGGAGAAGA
TGCCCGTCGTCAAGGACAAGATTCCCCAATGTAAGTGCCCAGCGTAAATCCTTCACCACGCCGCCAACCCCCCCCTTCTC
ATAATCAGCACCAAATCCCCATTCTACAATGTCACATCTCATCGCTCACTCGCCACAGGGTCCGAGCATGCATCCGGCAT
GTTGCAGTACGCTGTGTGGGTGATGCTCTGCAACGAGGGCCTGGGAGTCAGCCTGCAGCACTACAACCCGATGGTGGACG
CCGCGGTGGCCAAGCAGTGGAACATTCCCGACGACTGGTCTCTGAAGGCTCAGATGGTGTTTGGCAAGCCCAATGGACCC
CGGCTCAGGCCCAAGGATTTTGCTCCTCTCGAGGACAGAGTGATGTTCTTCGGTGCTT
>WHWLZ2917
GGCAGCAGCCTGGTGATTGGGAAACATGAGCGTGTCGGCTATGACAACGTTCTCTCTCCTTCCAGCGGCAAAGACAATAA
CCTCTGCCACATCGTCCGGGGTCAATGGTTCGCAGCCTGCGTATACCGCATCCGCCTTGCTCTTATCACCGTAGAACCTC
ACGATCGAGAATTCGGTCTCAACTTGCCCAGGATCGATCTCGATCACACGAACGCGCTTCGAGATTAGCTCTTTGCGAAG
CGAATCGGTATATGCCCTGACGGCAGCCTTAGTTGCACAGTAGATTGATCCCCCAACGTATGGCTCGCGACCGGCGATAG
ACCCCAAGTTGATGATATCACCAGAACCTTCGCCGTTGTTTCGTGCAAGCATTTGTGGAAGAACCGCTTGCGTCATGTTG
ATGAGGCCGGTGACATTGGTAGCAAACATGACGCCCATGTCTTCCTCCTTGATTTCAGGGGACTTGTCGACGCCTTTAAC
GAGGCCACTGCGAAACATTAGCATTATGGAGGTGGTCGGAACTCACAGAGAGAAACCTACGCGTTGTTGACCAATACATC
AATCTGCTGGAACTCAGTAGGCAACTTCCCAACGAAGTCACGAACCTCCTCAGGTTTGGACACATCAAGCTGCAGCGGAT
GGACCTGAACACCGGTGCCAACCTCCTTGACGATATCCTCTGCAACCTTCCTCAGGGTCTCGATTCGTCGAGCAGTGAGA
ACGAGCTTCAGGCTCTCCGGGCTTGTGCGCGCAAACTCGAAGGCTGTTGATCGACCAATTCCAGATGACGCACCCGTGAT
GAGGATGGTTTTGCCGTGGAGGCGCTTGCCCATGGCGGTA
>WHWLZ4323
ATCATATATGACATGACATGACTAATAGGTAGCAGTATGGGCCGCGCAATAACCACCGTCAATCAAAAGTACATTCCCGT
TGCAGTACGACCCGGCGCGGCTAGCGAGCCAAACGATTGTTCCTCCAATATCCTGCATCTCACCGAAGCGCTCCTCTGGC
GCGATGGACGGGGGCAATTTACCTCGAGTAGACTTGTAAAAGGTGCCCATCATTTCAGTGTTGAAATCTGCGAGAGATAT
ATTAGGACCTTCAGCCTTGCGTGAAGAGGGCAGAGAGGGGTTGTGCACCTACATCCAGGAGCAACGACGTTGACTCGAAT
CTTCCACGGAATCAGATATGTCGACAAGTTCTTCATCATGTGCGTGGTGCCGGCCTTGCTGGCTCCGTAGATGAAGGCCG
AGTTGTCACGCCCGAAGCCACCGACGCTGCTCATGGCAACAATCTGGCTCCTCACGAAATCATGGGGCCCGTTGTAAGAC
GGTCCACGATTCGCCTCCATCTGGGCCTGCCGAGCCTTGTTGCCTTTGTCGAGCAGCTCGAGAAAGGCGAAGGAGGTCTG
GAGCGTGGCGGTCGTGTTGGTCTCCAGAAGCGCAGCGTAGTCTTCGAACGACTTGTTGAACCAAAAGTCTCGCATGCGCT
TGACATCCCACTTGGCGTTGGGTCGCTGGGGATGAGGTTCCAGATTCGGCGTGGCTATGCCGGCGTTGTTGATGAGCAAG
TGGATTTTCCCATCCTGCGCGTCGATGTAGTCCACAGCCTTCTGGAGTTCTTCCTTGGAGGTGACGCTGCACTGTAGTGG
TAGGATGCTGCCGCCACCACCCGTCTCGCCGCCGATCTCTGCCATGGCTGCCTGGGCCGCCTTTTGCAGCACCTCCAGCC
TCCGACCGAGGATGTAGACTTTGGCTCCGCTAGACGCCAGGGCCTTTGCCATCATCAGGCCGAGACCAGTGCCCCCACCG
GTG
>WHWLZ5125
TCCACACTCCGGGGCTATTCTTCAAGAATTGTGAACGAAACCCAATCATGCGCTGGCCTCGCGGGCTCAGTGTCCGGGCA
ATCTCCTTGTCCACGTTGAAAGCATATGCTTCTTCAGGTGTCAGATATGAGCACTGGAACACGAGAGTGATGGCTCTCCT
CGTGGAATCTTTGGTCCTGTTTGCTCCGCCTCCATGAACAACCTTTCCCGTGATGAAGCAAGCATCACCAACATCCATCT
CCGCCGGGATAGTGTCCTCTTGCGTACCATTCTGCTCAAAGTCACTCCACTTGTGACTTCGGGGAATCACCCTCGTAGCG
CCGTTCTCATCGCTGAAGGGGGTCAGGGCCACGACGAAGTTGATGCTGGCTTCAGGTGCATCGGGGCCGCAACGGGTGAA
GATGGGAAATTGCCACTGGTCGCGATGCAACGGCTGGGCTTTGCTACCGGGTCCAATGTCGATGACCTGTGCGGAGTTCA
TCCAGTAGCCGCCGGCATCTTCTAGGTAAATTTCCTCGCACAGCTCATGGATGAGGTCGCATTCCAGGATCTCATGCCTG
AACGTATTGCTGAGGGCCACTACGTTGTTCAGGCGCTTGGTGCTGTCGCCATGGAACTCCCGAACCCAGTCCTCCTTGTG
GTTTGAGCCAACCCCAATCTTGTCCATCGCGGGTTGAACCTCTTCGTTCAGTCGGAGGACTTGGTCCTTGGTGAATAGGC
CTTTGATGATCACCGCTCCATCCTCGCGGACGGTCTTGAGGATGGCCTCCCGGCCCTCGGAAGCGGCGATCTGCTGAAGA
GTG
>WHWLZ5511
CTGTCTCTGGCCACGATCGCTCAAGGCCACGGCTACGTGGACAATGCCACCATCAACGGCATCGAGTATCAGTTCTACCA
GCCGTATTCGGACCCCTACAACAGCAACGCGCCTCAACGCATCTCGCGCCGCATCCCCGGCAATGGGCCAGTCCAGGACG
TGACTTTGATTGACCTCCAGTGCAACGGCTACTCGGACGGCGGTCAGGTCGGCAGCAGCCCTGCACCTCTGCACGCGCCG
GCCACCGCAGGCTCGACAGTATCTCTTCGCTGGACTCTGTGGCCGGACAGTCACGTGGGGCCTCTGATCACGTACATGGC
GCGGTGTCCCGACTCGGGATGCCAGAATTGGTCACCTGGTAGCCAAGCAGTGTGGTTCAAGATCCAGCAAGAGGGACGTC
AAGGCACGTCGAACACTTGGGCTTCGGTGAGTTACCTACCGGTATATGTATAGATATATCTCTTTAGTGCGAATTCCGCC
TTCACTCTACACTTGACTAGCAACAGAACTGAAACAAAGACAATATAATAACAATACATAAATCAGACCAAGATCATGAC
ACCGGGGAACTCAGTATCCTACACGATCCCCATCTGTCTGGCCAACGGATACTATCTCGTCCGTCACGAGACCATCGCCC
TGCACAGCGCCTTCACTTACCCAGGGGCGCAATTCTACCCTGGCTGCCATCAGATCAAGCTCTCCGGGGGTGGCAGCGCT
GTGCCTACCAACCTCGTCAGCTTTCCCGGGGCATACAAAGGGACGGATCCTGGTGTTACTTATAACGCCTACCAAGGTAC
CGCTGACCTCTCTCGAGAGAAGATCATGGCATCTGTGCC
>WHWLZ5935
GAATACGTTTCTTTCTACCCTTGGTGCTGTATGGGTTGGTCAAAGACTCTACAAGCTTGCGCAGTTTGTGCACTTCCACT
TCCTTCGCAGCAGCTCGCTGGGGTTGTACAACACCGGCACTGATGCGGCGTGGGCGCTCGTCACTGGTTCGAGCGATGGT
ATCGGTAAAGGGTTCGCAGAAGAACTTTGTTCTCGAGGATTCAACGTTGTGCTGCACGGACGGAACGAGAAGAAACTGCA
GAGCGTCAAGGCGGCCTTGCTGCGAGAATGGCCAGGCAGAGAGGTGCGGCTTCTCATCCTCGAAGCACAAACCACAGCCC
GTGATGCCGCCGCAATTGAAAAGGCGGTGGAGAATGCAGTTGCAGATGTCAACCTTGCCATTCTGATCAATAATGTCGGC
GGTTCTGGTGGCCTCAAGCCAGCATGGCAGACGTTCCCTCTACGGACAGCCCAGGACAACCACATGTTCATCGACCTCAA
CGCCATGTTCTCTACAGAGATCACTCGGGTTTTGTTTCCCTACCTCACCAAGGACAACAAGTCTGCGCTCATCATGAACA
TCGGCAGCATAACGAGCGAGGTTCCGTGCGCCTACGGCAGTGTGTACTCGGGCACCAAGGCGTACAACAAGGCTTGGTCC
CGGTCACTGGCACTCGAGATGAAAGGCGAAGGGTACGCCGTCGAGGTGATGAACGTGCTGGTTGGTTCGGTATCAACGGG
CAGCCAGCCTGCGGAGCTGGACCTCTTCTGTATAGATTCGAGGTCCATGGCAAGGTACAGCCTCGACAAGATCGGCTGTG
GTAAGGATGTGTTCTGGGGATATTGGGCGCACCAGCTGGAGTGTGACACCATCACGAGCCTTCCTAGGAAGCTCATGGAA
CAGGTCATATTAGGCTATGCGTCCAAGGAGAAAGCTCAAGAAGAAGCTGCTATGAGGGAGTCTCTGGCTAGCGAAGCAAA
GGACAAATA
>WHWLZ6101
CGAAGTTCGTTGACGATAGCATCACCGACAGCAACGGTACCTGCGCTGCCGCCCATGTCCTTGGACCTGATGCCCAACCC
ACCGGCTTCCCTTGACTCGAAAGTGCGGCGCACAGCCTTCTCGACGCACACAGCCTCGTCCAGCATCAGGCACGAGTACC
GCAGCAACATGGCCAAGCTCAGGATCTGGGCGACGGGGTTGACGATGCCCTGGCCGGAAATGTCGGGGGCGCTCCCGTGC
ACGGGTTCGTAGATGCCCTTGCATTTGCCGTCTCCGGGAACACCAGCGATGCTCGCGCTGGGGAGAGTGCCCAGGGTGCC
GACGATGCCTCCCGAGATGTCGGAGAGGATGTCCCCAAAGGTGTTGTCGGTGTGGATGACGCCGTTGAACATGGTCGGCC
TCTTGACCATGAGCATGGCCATGCTGTCCGCCAGCTGGTGCTTGAGAGGAACGTCGGGGAACTCGTTCCTGAAGACCTCG
TCGGTCACCCGACGCCAGAGGCGTCCGCTGGCGAGCACGTTCGCCTTGTCGGCACTCCAGACGGTGGCCGGACCGCCGTT
GCCGTCGCCGTCCTGGCCCATTATGCGAGCAATGGCGGCGGAAACGCGCGACGAACGCTGCACCTCGGGTTTCGAGTACA
CCCAGAGGTCCGAGGCCAGATCGGGCTCCTCCACCTTCTGACCGAAATACGCGCCGCCGCAGTTCTCCCTGACGACGATG
AACCTGGTGCCGCGGACGGCCTCGGGCTTGATGGAGGACGCCTCGGTCAGCGACGGAGCGAGGAACTCGCAGGGACGCAG
GTTCGCGAAGGCGTCGAGCTTCTGGCGGAGGGCCAGGATGCCGGCCTCGGGGTTGGGGTTGGCGTGAGCCCATTCGGGGC
CGCCGACGCTGCCGAAGAGAACCGCGTCGCTGTCGCTCGCCTTCTGGAGCACTTCTTCTGTCACGGGGACGCCGTGCTTG
TCGATGCTGCTGCCGCCGACCAGGTCGAATGTGCGGTGGAACTTGACGCCCGGACGGCACTCCTCGATGACATCGAGAAC
ACAGAGAGCCTGATCCATAACCTCTGGACCGCAATGGT
>WHWLZ6305
TGACCGATCAGCTTTGCCGGACATTTCTCAGCCGGAGATGGACTTTCCTGATTCTTCCTTCTTTCGATCATCTAGCAACC
CATCACCACAGCTTCCAACACCAACCTCTATTATTCGCCAGTTCGGAGATGGGGGGAAGCGCGTCGTCGTTCTTCCTGAC
CTTTCGATGGCGGTGAAGATTGGTTTCCTTGAGGAACTCAGACTAGAAGAAGTCCAGGCAATGTGTGCTATTCGCCAGGC
CTTCCCGGAAGGGGACATTCGGGTCCCTGAAGTTTTTGGGTGGCGGCGGCACCAGGCGCGAGATGGTGAGCAATTATTTG
TCTACATGAGCTTTGTCGATGGCAAGACACTTTTAGATGCATGGCCATCCCTTACCGACCACGACAAGACCGCGATACAA
CATGATATACGTCGCATAGTATTGACACTACGTCTGCTGAGCCAGAAAAACCCCCAGACGATAGGTATTCTATATACACG
CTCACTCTCTGCATGAGGGGTTTACGCTAATCGAAAATTCACAGCATCAGTCAGTAATGGGCCTGTACAGGATAGATTCT
TCCGCCCAGACTACAGGAAGGGCCCGTTCCTGGGCTGCAAAGCATTCCATGACTGGATGTTTGCTGCAGCTACTCGCCAG
CTACCGGCGGAGGATGGGACCATTAAAGGTCTAAAGCACCCTGATATGTGCAGGGATCTGCTCCCTGATGATGCAAGAGT
GTACTTCACGCACGGGGACTTGACGCTTTGTAATATTATGGTAACAGGGGACCCTGGCTCGTATAGAGTTTCAGCGGTTA
TTGACTGGGAGCAGGCGGGGTGGTATCCAGAGTATTGGGAGTTCTGTAAGATGCACCTCGGGGCAGCAGGAGATCACGAA
TGGTGTGTGGATAGCTGGGCAGAAAAGATTCTGGACGCCG
>WHWLZ7443
CTGCTTCATTCGCGGCCGCGCTGGCCTTGGCTCAAAGCACCTCTGCGCATTACATCTTCCAGCAGCTCTCTGTCGGCTCG
ACCAAGTATCCGGTGTTCCAGTACATTCGCCAGAACTCCAACTACAACTCTCCCGTGACCGGTACGATTGCCAGATTTGT
CCCCATCCCTCTCCTTTCTGCAGGTTGTATTCCTCATCTAGAGTGCTGATGGTGTTTCTGCTCTCTCCAGATCTGGCTTC
TGATGACCTGCGATGCAACGTCGGTGCCTCGGGCGCGAACACCCAGACCGTGGCTGTGACGGCTGGTGACTCCATCACAT
TCACCCTTGACACTGCTGTGTACCACCAGGGGCCAATCTCTGTGTACATGTCGAAGGCCCCAAGCTCTGCATCTGCATAT
GATGGCAGCGGTACTTGGTTCAAGATCAAGGACTACGGTATGGCATGGCTCCAAGGCATGATAAACGAGAGGCGAGGCTA
GGAGACTAACATCATGCGAACAGGCCCGTCCTTCTCTGGAGGCACTGCTACCTGGCCTCTGAGCAGTAAGCCTCCCCATT
GCTTCCACACGGCGTCTCCGTCCGTGTCCTAACTAAACTTGTCTCAGTCACATATACTTTCAATCTTCCCACATGCATTC
CGGACGGCGAGTATCTTCTGCGCATCCAGAGTCTCGGCATCCACAACCCCTGGCCAGCAGGCATTCCCCAGGTTAGTGAA
CTGGTACCATGGTGACGACCCTAGATATGAGACTAACGAAGGGATGACCAGTTCTACATCAGCTGTGCGCAGATCAGCCT
TTCTGGTGGAGGCAGCACGGTTCCCGGCAACCAGGTCGCCATCCCCGGCGCTTTCAAGGACACCCACCCTGGCTACACTG
CCAACGTAGGTCTTCTGTTGTTGTCTAATCTTGAGATCAACCTTGCTGACGGGGCCTGTGCAGATCTACACCAACTTCAA
CAGCTACACTATCCCAGGACCTGCAGTCGTATGTTACACATGAGCCTTATCTTACAACAAGTTACGCATGCTAATTCAAG
TCTTTAGTTCTCTTGTGCAGGCGGTGGTGGCGGCGGCGGCTCCAATCCTCCTACCACGACGATGCAGACCTCCGTTCGCC
CAACTTCCACGCAAGCGCCCCCTCAGTCCAGCAGCCAGCCCCCATCCGGTGGTACCGTAAGTATAAGTAACAGAGAAGAC
GGTCACAAGATATAAGCTTACTGACGGCGATTGTTAGTGCGCCTCTCTTTGGGCTCAGTGCGGTGGAAATGGCTGGACCG
GAGCCAAGTGCTGTGCTACTGGCACATGCAAGGCACAGAA
>WHWLZ7561
GCGGCTTCCAAGCTCCCAGTGCTGAACAATGGCAAGACCTTCAGAAGCAAGCCTGGAACCCCCGGCCATTTGGTGACCAC
GACGTCGATATCAAGATTGAGTGCTGTGGCGTGTGTGCCAGCGATATTCACACACTTCGCGGAGACTGGGGCCCAATGCC
CTTTCCACTCGCTGTTGGCCACGAGGTGGTTGGAAAAGTGCTTCGTGTAGGCCCTAAAGTCACGCTCGCCTCAGTAGGAC
AGCGGGTAGGAGTTGGGGCACAGGTATACTCCTGTCTCGAGTGTCGACATTGCAAGAACAACAACGAGACATACTGCCTT
CAACAGGTAAATGCGTATGGAGCGCCATATCCTGGGACGGACTACATTACTCAGGGAGGCTACGCGTCTCACGCCAGGAT
CCATGAATATTGGTATGTGAAACCTAGATATTCCCTACTCGTTTCAATCTATAGGTGCTATAGACCGTGAACGGATTCGT
TGCTAACGGAGCCTTGTTAGGGTCTATCCCATTCCAGAGGCGTTGTCAAGCAGCGCCGTCGCACCTATGATGTGTGCAGG
AGCAACAGTCTTCAGCCCTCTCAAGCGGTTTGGAGCAGGATCAGGCAAAAAGGTCGGCGTGCTCGGCATTGGCGGCCTTG
GCCACTATGCTATAATCCTCGCCAAGGCTCTCGGTGCGGAGGTGTACGCCATCTCCAGGAGCCATGAGAAGGAACAGGAT
GCAAAGCAAATGGGAGCGGACCATTTTCTTGTCACATCTGAAAAGAACTGGCACACGCCTCACAAGATGACCCTCGATCT
GATCATCAGCACGGCTAGCTCGTTTGATGATTTCCAGTTGTCTGAGTATCTCAGCCTTCTAGATGTCCACGGGCGGTTTC
ACCTGGTGGGATTGCCAGCGGGCAAAGGCCCCTCCGTGGGAACCTTTGACCTGATCGAGAATGGCTGCAGCATTGGCGCG
TCCAATCTGGGCAGCCGACAGGAAATTCTGGAGATGTTAGATCTGGCTGCTACTAAAGGACTCAAGTCCTGGGTGCAAGA
AATACCGATCTCACGATCGGGTATTCAGAAAGCGATGAAGAACATAGAGGATGGCAGTGTCAGA
>WHWLZ7986
CGCGGTCGTGCTCCTGTGCCGCCGCCATTGTTTCTTATTCATGATAGTTCTGGTCTCTTGTTCAACTACCATCTCCTGGA
GGATCTTAAGCGGGATGTATACGGCATTGCCGATCCGCTGTTTGGCACAGAGGAGCGCTGGCATGGAGGCATTCCAGAGA
TGGCGAGAGAATATGTTTCTGCCATCCAGGCGACTGTTGGTGAAGGACCCATTATCATCGGTGGTAAGCAAGCCCCATAG
CAGCTTGGAAAGTTCTATGAACTGAAAAGCCTTACAGGATGGTCACTCGGCGGCATGATTTCCGTCGAGATGGCTCGCGT
TCTACGCAGGTCCTTGAGCACGAGCCCGGATGTCCGGGGCCTTATTCTCATTGACACGCCCAACACTCAGACTTGGAGGG
CTCTTCGCTCCGAGATTGACCCTTTTGATCTTGATCTCTCCAAGGTATCCCCTCGCGTTCAGCAGGGCGTCAAGCGCCGC
TTCGAGCTGGCCGAAGATCTTGTCTACGACTGGGAGTTCCCTGGCTTATCAGACTTGCCTGCCGATTATTCTGTCGCGAA
GAGAAGTAAGTATTTCTTTGGCCAAGGGGAGAGTTCTTGTCTTGCTGCGTTGAAGACGGATAAGGAGCTTGCCCTTAGTC
TGCGCCTGCAGCAAGAAAGGTGTCTGTTGCCGCCGGCTCTTCTCGTGCGAGCCATGGACCTTGTGAAGCCCGACGCAGAG
AGCGAAAGCCGAGTTCGCGTCGATCTTTCCAGGGACCAGCGAATGCTTGGCTGGGAGGATCACCCTGTTAGCTTCATCCG
AGCTGTGCAAGATACGCCGGGCCACCATTATGATCTCTTTGAGGGGGATGACAGAGTGAGTCACCGCCGCCATGGCCACT
AACCCTGGTGGCTCTGATCCCAGGATTCTGGACTTACTTGCTAACAAATCCTAGTTGATTGCAGTGTCGCAGGCCATTGA
CGGATGGTGTTCCATCCTAGACGAGGCATGGGGCAGTAGGAGCAAGGGCATCATGCCTAATCCCGCGAAGGCTGTGGTTG
GGGAGAAGAGAAACATAATGATAGAGAAGAAACTGACTGCAGTCGTTCATGAAGTTCCGGCCT
>WHWLZ8202
CACACCCCTACTCGAGACTCTATCTCATCCCACTTACACTGTATCACAGGACTATCAGCACTCTGCTTCGTTTGTGCCTA
AACTGGCAGGAAAGGTCATAGAATGGCTGGACCTGCAGAAAGATGATGTTGTCCTAGATATTGGATGCGGAGGTAGCACA
CCCAGAGGATCCCGCTCACTAAGACTGGCCCAGCTGACCATGCTGTAGATGGCATCCTGAACCTCGAGTTCGGAAAAGTA
CTTGCCCGAGGCAAAGGTGCTGTTCACGGAATTGATAGCTCTGCCTCCATGATCGAAGCAGCAAAGGAGCGTTGCAAGGA
TGTGCCAGCATGCACATTTGAAGGTATGCGCTTTGTTCAGAAATCATTCCATCATTCCCGTCTAACAGCTTTCATACTAG
TCCTGGATGCAACTGCTCTTGCTTCCTCCACCACTCTACAGCAAGGCACTTTCACCAAGGCTTTCTCAAACGCTGCCCTT
CACTGGATTCTCCGTGATCCATCAACACGACACAGCGTGTTTCCAGCCATCCATGCGGCCCTCAGCCCAGGCGGCACCTT
CACCTTTGAGATGGGTGGTCTCGGGAACGTCTCAGAAATGCGTGCTAGCATCCTTCTCGCCGTTTCCAAGCGCGTAGGCT
TGGAAAGAGTGCTGGCCGCCGATCCATGGTTCTTCCCCGATGAGGACTGGGCGAGGAAGGAAATGGAACGGGCTGGATTC
AGGGTTGACAGAGTAGAGAGAGAATGGCGGCCGACGACTGCAGACAAAGGGGGCGTAGAAGGGTGGGTGAGGCTGATGGG
CAAGCAGATGCTGGATCTGGTAGAGGATGAGACGGAGAGGGAGGAGGTTGTGAAGGAGGTCACCGGAGTGTTGAAGGAGG
TCT
>WHWLZ8477
GAAGAACCAACCTTCTCTTACAGGGCTTCCCAGTAATCGTGTATCGTTTGACTCTGATCTTTTCTCCTAGGCCTTTGGTA
TCAAGTTGAACACGAACCCTCAAGTCGTTCAACTAGCAAAGAATGCCGGATTTGATTCGGTTTTCATCGATTTGGAGCAC
TCGACGTTATCTATCAACGATGCCAGCAATTTATCCTGTGCTGCACTGCTCGCAGGCATCACCCCTTTTGTTCGAGTGCC
CTACCAGTGCGGCAATGGCGTAGTGCAACGAGTCCTCGACGGCGGTGCTATGGGCGTGATATTCCCACACATCCATTCGT
CTCGTACGTACCATCCTATTCGGAGGCCCACTGAAGTACCTATAGCTGAAAGATTGAGGCTGAATGACAAACTTTTAGAA
GACGCCAAAGCTGCCGTGTCTATTTCGAAATACCCTCCAACAGGCTGCCGGTCAATGACTGGACAACTGCCAGTGTTCTC
GCTGAAGAGTACACCGCAAGACCGAGTCATCGACGAAAGCAACAAGTCGGCATCTTCTGTGATTCTCATGATAGAGACCA
AAGACGCCATTGCCAATGCCGACGAGATTGCAGCAGTCGAGGGCGTTGACGTGCTGCTCATTGGCTCGAACGACCTTGCG
ATCGAACTAGGTGTATCGGGTGGCTTCCATACACGTATATTTCGCTCTGCTTTGGAATCGGTCAGCGAGGCCTGTAGGCG
ACATGGTAAAGCAATGGGACTGGCCGGGATATATGATGATTATGAAGTTCAGAACTGGGCTATCAACACACTCGGTGTCC
GATACATACTGTGCGCCATAGACTCGAGTCTGGTTGCCACTGGCGCTGCAAGATGTCTCGCAGCGCTTCCCACCGTCGAA
ACAAGCGATAGG
>WHWLZ9395
GTTTCTTTGTCTCCATGGCTCTTTTGGCAGTGCCAATGTAAGTTAACCATGGTGTGTGCTCTTTTGCCTCAAAGACATCT
TGCTGACGAGGGCAGTCCTTCGCAACCCAACTCGCTCCATTTGTGGATGTAGTTGAGAAGAACAACTCGGGTCGATTCAA
ATGGGTCGATGGAGGCCATAGTGCGCAACCTCCCCCAGGCTTTGAACTTTACTTCGGTCCTCCCCCCTGGAAGCGATTCA
TCAATTACGATGGCGTCAGCGGATTGGACGGATTGCTGGACAAAATCCGAGACTTCCCGGAAGGTGCTTGTCCTGAAGAT
GTTATGCGCCAAGTGATTGGAGATGAGATCGTGTACAATGGTCCCAATGTCCGCTCAGCACTCGATCGTTTATTCGGAAT
GATCGATGATGATCCTGAGATTGATGTGAGTGACTAGTGTTTACTTTGACTACCTGCAAGAATCATGTACCCGAGCTGAC
AAGAGCAGGGCATCTTGGGGTACTCCGAGGGGGCAACACTAGCGGCGACGCTGATACTGGAAGAGCGGCGTCGATTCGAG
GAAGAAGGCATCCGACGACGCATCAAGGTACGTAACTCAGTCCACTTCGCATGAAGAGCCCTCAGGATGGGCCATGGCTA
ATATTTTCTCAGTGTGCTGTCTTCTTTGCGGGGTGGCCACCACTCAAACTGGGCCCAAACGACCAGATCGAGTGCCTCCT
CGCTGACCAATGTGAGGATGTAATCGACATCCCGACCTGTCACATCGTTGGCTGCAACGACCCGTGAGTGCCCACCACTA
GCCCGGTTGCCAGGACTGTGTTCTTCTTCTGACGTCTACGCTGGCAGATACATCCATGGCTCAATGGCTCTGTACAGCCT
GTGCGATGCTGACACGGCGGTTCTGTTCGACCACGGCAAAGGCCACACTGTGCCAAGAGATCACAAGACAATTACAGAG
>WHWLZ9449
GCAAGCTAGCCTTGATCACAGGTGCTTCTGGCGGGTAAGACGACAGGCTCCTTTCTTTTTTAATCATGAAAAAGAACAAT
TATTGAAAGGAAACGAGTAAAGACAGCTAACATGATTTTGTTATTGACAGAATCGGCAGAGCTTGCGCAAGAGACCTTCA
CCGACTTGGGGTCTCACTCGCTCTGACGTACTCGTCCAACAAAAGCAACATTGACACGCTCATCACGGAGTTGCAAGGTT
CATCATCAGCAGACGAGGGGAAGACCAGCGACCTCAAATTCTCTTCGCACCAAATCGACGTCGGCAAAACGGAAGACCTG
GTGCGCCTCTTCGACGAGATCAAGGCGGAGCACGGGCAGCATCCGGACATCATCGTGTCCAACGCAGGGCACGGGAAACG
CATCGCCAAGATCGAGGACATCAGCATCGACGAGTGGGAGTACACGCTGCGGGTCAACCTCACCGCGTCCTTTATCATCT
GCAAGCTGGGGATGCCGCACATGACGGAGAGGAAATGGGGCCGCATCGTCCTGATGGGCAGCATCGCCGGCTACGGAGGA
GGCATCAACGGGTGCCACTACGCGGCGTCCAAGGCCGGCCTGATGGGCATGGTGAAGAACCTGGCCCTGAAGCACGCCGC
CGACGGCATCACCATCAACGACGTCGCTCCGGCCATGATCGGCAATACCGGCATGATCCCCAACGAGGAGTTCCTCGTGG
GCACACCTGGCGACGTGCGAAACATCCCGGTGGGAAGATTGGGTCTGCCGGAAGAGGTCGCCAACGTG
>WHWLZ9463
AATGGTCCTTTCGACAGTGCCGGACCGACTCGATGGTCCAATCTCTGAAGAAGTCTCTGTCGGGGCGAAGAATGCCAACA
AGACGACCGGCTACGACCATGATGTGCACATCGAGTCTAGGAAGAATATTGACGCATCGACAGAACAGGTCGCTGCAGAT
GCTGAGCAGCCTCCCTTTCTACTTACCGTCAAGTCAGATCCTTCAGACTCGTTTGAAGAGGCGATTCCTGAGGATGATCC
CCGCGTGGCCTCACTGCCACCTTACGTCCGCCGAGTTGTCAGTCTCACTGATGATCCCACGCTGCCTGTCGTCACTTTCC
GGTACTTTGTCCTGGCAGTGATCTTCGTGACTCCCGGGGCCTTCCTCTCCATGATGAGCCACTATCGCACCACCATGGCA
CCCTATTCCATCTTCTTTGTTCAGATCGCAAGCAGCTATGTTGGTGATTGGTGGGCCAAGACTGTGCCAGATTGGCGAGT
TGGGATCCCGGGCACTCGTTTCATGTTCAGTCTCAATCCTGGGCCATTCAGTGTTAAAGAGCACGTCCTCATTGTTCTAA
CTGCTGCGTCTGGGGCTACTTATAACTTGGGGTACACGCCAATCTCCATCGCCGATCTCTACTTCAACCAAACCGTTAAC
CCGGCCG
>WHWLZ9474
CACCACGGTAGAACACCGTATTCTCCACACACGCGTCCGACATCAGCATCACGCTCGCCTCTGATGATCGAAGCCACACG
CTCTCCTCCCACGGGGGGCTCAGCCGCTCCTCTGGCTCTCAGTTTATCAGGCGTGTCATCCAGGTTGGTCGCCACGAGGC
CAGGATCGGCGCCATGGACGAGGAACTTGCCGCCGCCTTCCTTCTGGAGCCGAACCCAGTACTGGTTCATGAGCATGTTC
CGCGCAGCCGTGGCGGCCCTGTACTCGGTGCCCAGAGGCATGTAGTACCTGCTCTCCGGGTTGGAGGCATGGGCGAGAGA
CCCCAGGCTGCTTGATAAGAAGACGAGTCTGGGCTCGGGCGACTCATGCAGAAGGGGTAGGAAGGCCTCTGTAACGCTGA
TGTAGCCAATGACGTTCGTCTCAAAGATACGACGAGCGGCATCCCGAGGCTCTCCACGCACGACGATGCCAGCATTGTTG
ACCAGCACATCGAGGCGTCCATGGGTTGCTTTGACGGAAGCCGCGGCGTTGTCGACACTGGCATCGTCTGTCACATCGAG
CTGAACAAGGGACACAGAGCCCTTGATCCCCGATAGGTTGGACAAGACGTTCAAGGCTGCTTTGCCCCTCTCCTCATTGC
GGCTTCCAATGATGACATGATATGAGGAACTGAAGAGGAGGAGATTCTTCGCAACTTCAAACCCGATGCCTTGACTGCCA
CCTAGCCTTGCGAGTCAGAGCTATTGGGTTTCTTGCAAAAGGAAACATAAAGTGTATCACAGGAATTGATCGTGGCCTTA
CCTGTAATCAGAGTGACAATCTTCT
